# Supplementary material for: Proteomics integrated with metabolomics: analysis of the internal causes of nutrient changes in alfalfa at different growth stages
Source: BMC Plant Biol. 2018 May 4;18:78. doi: 10.1186/s12870-018-1291-8 (PMC5935980; doi:10.1186/s12870-018-1291-8)
Supplement: Supplementary file 1 — Table S1. Protein quantification and analysis of significant differences. (XLSX 81 kb) [file 12870_2018_1291_MOESM1_ESM.xlsx]

## Sheet: Sheet1
	Table S1 Protein quantification and analysis of significant differences.
Accession	Description	Coverage	Unique Peptides	Peptides	PSMs	AAs	MW [kDa]	calc. pI	ZHQ-1/XLQ	ZHQ-2/XLQ	ZHQ-3/XLQ	average ZHQ/XLQ	t-test p value
G7KVQ4	Polygalacturonase-inhibiting protein, putative OS=Medicago truncatula GN=MTR_7g023590 PE=4 SV=1 - [G7KVQ4_MEDTR]	16.36	3	4	5	220	23.9622	8.74854	1.34489	1.35632	1.34801	1.34974	9.50633e-05
G7JAQ0	UBL5 ubiquitin-like modifier OS=Medicago truncatula GN=MTR_3g084140 PE=2 SV=1 - [G7JAQ0_MEDTR]	12.33	1	1	1	73	8.4394	8.1333	1.20952	1.2212	1.21769	1.21614	0.000256129
G7INC7	Mo-molybdopterin cofactor sulfurase OS=Medicago truncatula GN=MTR_2g035470 PE=4 SV=2 - [G7INC7_MEDTR]	10.66	3	3	4	319	36.151	5.21143	1.40226	1.38608	1.36478	1.38437	0.000796571
B7FJ01	Uncharacterized protein OS=Medicago truncatula PE=2 SV=1 - [B7FJ01_MEDTR]	6.35	2	2	2	362	39.0861	6.7417	1.92386	1.87773	1.97166	1.92442	0.000859315
A0A072VD04	Beta-galactosidase OS=Medicago truncatula GN=MTR_2g094060 PE=3 SV=1 - [A0A072VD04_MEDTR]	19.53	8	11	14	686	75.7658	7.29834	1.52864	1.47047	1.49402	1.49771	0.00115028
A0A072V7M3	Basic blue-like protein OS=Medicago truncatula GN=MTR_2g043730 PE=4 SV=1 - [A0A072V7M3_MEDTR]	26.4	1	1	1	125	13.3455	8.47021	1.78227	1.78513	1.86677	1.81139	0.00116356
I6QWK2	Ribulose bisphosphate carboxylase large chain (Fragment) OS=Medicago truncatula GN=rbcL PE=3 SV=1 - [I6QWK2_MEDTR]	65.83	1	12	429	199	22.1542	5.66846	1.976	2.14424	2.05499	2.05841	0.00210145
I3SIV8	Uncharacterized protein OS=Medicago truncatula PE=2 SV=1 - [I3SIV8_MEDTR]	4.6	1	1	1	239	27.004	7.54736	1.44614	1.3891	1.4517	1.42898	0.00216762
B7FKQ0	Putative uncharacterized protein OS=Medicago truncatula PE=2 SV=1 - [B7FKQ0_MEDTR]	14.02	2	2	3	164	17.4995	9.78857	1.31345	1.26796	1.27606	1.28583	0.00239411
G7KA64	Glycoside hydrolase family 3 protein OS=Medicago truncatula GN=MTR_5g062430 PE=4 SV=2 - [G7KA64_MEDTR]	10.23	6	6	8	782	85.9969	8.35303	1.25387	1.21023	1.22599	1.23003	0.00306346
A0A072V4S0	GDSL-like lipase/acylhydrolase OS=Medicago truncatula GN=MTR_2g017915 PE=4 SV=1 - [A0A072V4S0_MEDTR]	5.92	1	2	2	355	39.7097	5.84619	1.61796	1.699	1.75814	1.6917	0.00343234
I3T217	Polyketide cyclase/dehydrase and lipid transporter OS=Medicago truncatula GN=MTR_8g045735 PE=2 SV=1 - [I3T217_MEDTR]	31.21	6	6	13	157	18.072	5.71924	1.2066	1.19644	1.23871	1.21392	0.00352811
G7L8W3	6-phosphogluconate dehydrogenase-like protein OS=Medicago truncatula GN=MTR_8g088900 PE=4 SV=1 - [G7L8W3_MEDTR]	8.33	1	2	2	372	38.5566	7.02002	1.2284	1.27104	1.22629	1.24191	0.00361126
G7KWD1	Histone H2A OS=Medicago truncatula GN=MTR_7g093910 PE=3 SV=1 - [G7KWD1_MEDTR]	29.58	2	5	7	142	15.1273	10.3159	1.30995	1.28086	1.24738	1.2794	0.00416038
B7FJL8	Uncharacterized protein OS=Medicago truncatula PE=2 SV=1 - [B7FJL8_MEDTR]	3.07	1	1	1	261	28.8943	5.0083	1.235	1.1853	1.22015	1.21349	0.00472539
I3SGW9	Uncharacterized protein OS=Medicago truncatula GN=MTR_6g027810 PE=2 SV=1 - [I3SGW9_MEDTR]	12	1	1	4	100	11.0975	7.85498	1.17209	1.21407	1.21417	1.20011	0.00486694
A0A072UTK4	Glycoside hydrolase family 1 protein OS=Medicago truncatula GN=MTR_3g026400 PE=3 SV=1 - [A0A072UTK4_MEDTR]	9.15	4	4	5	481	55.0079	9.20264	1.28479	1.22062	1.25658	1.254	0.00530324
A0A072TT11	RNA recognition motif (RRM) containing protein OS=Medicago truncatula GN=MTR_8g081640 PE=4 SV=1 - [A0A072TT11_MEDTR]	1.62	1	1	1	1047	115.902	9.93506	1.23333	1.30071	1.25488	1.26297	0.00565983
G7L3I5	Phosphomannomutase OS=Medicago truncatula GN=MTR_7g076670 PE=3 SV=1 - [G7L3I5_MEDTR]	19.18	4	4	6	245	27.67	6.22705	1.26428	1.26854	1.33305	1.28862	0.00588821
G7JC83	Beta-galactosidase OS=Medicago truncatula GN=MTR_3g096900 PE=3 SV=1 - [G7JC83_MEDTR]	1.27	1	1	1	628	70.1553	8.06006	1.17666	1.23126	1.20389	1.20394	0.0059187
G7IP84	Inositol monophosphatase family protein OS=Medicago truncatula GN=MTR_2g026060 PE=4 SV=1 - [G7IP84_MEDTR]	39.48	8	8	12	271	28.9477	5.60498	1.23598	1.30352	1.30085	1.28012	0.00615633
G7KTP8	Nitrogen regulatory protein P-II OS=Medicago truncatula GN=MTR_7g109970 PE=3 SV=1 - [G7KTP8_MEDTR]	35.57	7	7	8	194	21.3373	9.77393	1.24276	1.27302	1.20639	1.24072	0.00634119
I3SV80	Uncharacterized protein OS=Medicago truncatula PE=2 SV=1 - [I3SV80_MEDTR]	28.57	1	5	11	231	25.2486	4.57666	1.21418	1.21001	1.26979	1.23133	0.00686832
G7JU01	Glutathione-regulated potassium-efflux system protein kefB OS=Medicago truncatula GN=MTR_4g092790 PE=4 SV=2 - [G7JU01_MEDTR]	3.14	2	2	2	796	86.4829	5.42725	1.19943	1.25629	1.20078	1.21883	0.00724729
G7IRT3	Uncharacterized protein OS=Medicago truncatula GN=MTR_2g094470 PE=4 SV=2 - [G7IRT3_MEDTR]	1.25	1	1	2	558	62.421	6.49365	1.33121	1.40574	1.44757	1.39484	0.00734633
A0A072U233	Alpha-amylase OS=Medicago truncatula GN=MTR_8g468990 PE=3 SV=1 - [A0A072U233_MEDTR]	21.6	14	14	22	764	85.9626	5.47803	1.28934	1.22336	1.30166	1.27145	0.007924
A0A072TZ07	GDSL-like lipase/acylhydrolase OS=Medicago truncatula GN=MTR_7g033165 PE=4 SV=1 - [A0A072TZ07_MEDTR]	15.71	4	4	5	312	35.1707	7.37158	1.29489	1.21414	1.26584	1.25829	0.0082547
Q6J9X7	Chloroplast cystathionine beta lyase (Fragment) OS=Medicago sativa PE=2 SV=1 - [Q6J9X7_MEDSA]	11.65	3	3	6	309	33.3812	7.57666	1.24967	1.22712	1.30817	1.26165	0.0084134
G7JL79	Ferredoxin-nitrite reductase OS=Medicago truncatula GN=MTR_4g086020 PE=4 SV=1 - [G7JL79_MEDTR]	11.68	6	6	12	582	65.2026	6.90283	1.31582	1.24675	1.23609	1.26622	0.00869781
G7ICF3	Subtilisin-like serine protease OS=Medicago truncatula GN=MTR_1g018510 PE=4 SV=2 - [G7ICF3_MEDTR]	2.75	2	2	2	728	77.3382	7.03467	1.20213	1.16869	1.23563	1.20215	0.00901659
A0A072U2Z5	UDP-glycosyltransferase 73C1 OS=Medicago truncatula GN=MTR_7g102465 PE=4 SV=1 - [A0A072U2Z5_MEDTR]	21.74	1	1	1	69	7.86107	5.14795	1.36531	1.2882	1.40436	1.35262	0.00923676
G7K503	Fasciclin-like arabinogalactan protein OS=Medicago truncatula GN=MTR_5g098060 PE=2 SV=1 - [G7K503_MEDTR]	3.44	1	1	1	262	27.8434	5.33838	1.50134	1.36215	1.48392	1.44914	0.00936949
G7JJ92	Multi-copper oxidase-like protein OS=Medicago truncatula GN=MTR_4g132320 PE=4 SV=1 - [G7JJ92_MEDTR]	2.2	1	1	1	545	61.4884	9.67139	1.36303	1.25733	1.31729	1.31255	0.00945154
B7FGI2	Uncharacterized protein OS=Medicago truncatula PE=2 SV=1 - [B7FGI2_MEDTR]	9.68	1	1	2	186	20.4084	8.82178	1.5241	1.3862	1.40518	1.43849	0.00954643
I3SCA1	Uncharacterized protein OS=Medicago truncatula PE=2 SV=1 - [I3SCA1_MEDTR]	12.28	1	1	2	57	6.11018	4.55127	1.40347	1.33906	1.28462	1.34238	0.00991456
A0A072UNP0	NAD(P)-binding rossmann-fold protein, putative OS=Medicago truncatula GN=MTR_4g094742 PE=4 SV=1 - [A0A072UNP0_MEDTR]	2.99	1	1	1	334	37.0379	8.49951	1.32126	1.31485	1.23119	1.2891	0.00992312
Q43791	Peroxidase OS=Medicago sativa GN=prx1C PE=2 SV=1 - [Q43791_MEDSA]	25.7	1	7	15	358	38.2523	6.20166	1.3207	1.45534	1.37667	1.38423	0.0101715
B7FFH9	Uncharacterized protein OS=Medicago truncatula PE=2 SV=1 - [B7FFH9_MEDTR]	5.81	1	1	1	172	18.3273	4.17041	1.222	1.18316	1.26249	1.22255	0.0104249
B7FGN4	Glycoprotein membrane GPI-anchored protein OS=Medicago truncatula GN=MTR_5g005710 PE=2 SV=1 - [B7FGN4_MEDTR]	4.98	1	1	1	201	22.0908	4.70361	1.40472	1.3835	1.5314	1.43987	0.0108388
A0A072V4B5	GDSL-like lipase/acylhydrolase OS=Medicago truncatula GN=MTR_2g017965 PE=4 SV=1 - [A0A072V4B5_MEDTR]	10.08	2	3	3	377	41.7787	5.35107	1.46816	1.61588	1.44197	1.50867	0.0111379
I3SG71	Thylakoid soluble phosphoprotein TSP9 protein OS=Medicago truncatula GN=MTR_3g462990 PE=2 SV=1 - [I3SG71_MEDTR]	47.37	6	6	30	95	10.3254	9.84717	1.24397	1.19958	1.29122	1.24492	0.011468
G7J6L9	Glycoside hydrolase family 3 protein OS=Medicago truncatula GN=MTR_3g079750 PE=4 SV=1 - [G7J6L9_MEDTR]	6.54	3	4	4	627	68.4405	8.70459	1.43827	1.38339	1.29917	1.37361	0.0115201
G7J6G3	Papain family cysteine protease OS=Medicago truncatula GN=MTR_3g116080 PE=2 SV=1 - [G7J6G3_MEDTR]	4.29	1	2	2	350	39.3884	5.90967	1.6428	1.45269	1.48322	1.52624	0.0123152
G7KWW4	Pectinesterase OS=Medicago truncatula GN=MTR_7g050950 PE=4 SV=1 - [G7KWW4_MEDTR]	3.44	1	2	7	553	60.5271	8.42627	1.45303	1.30733	1.36286	1.37441	0.0126147
G7LIM5	Chlorophyllide A oxygenase OS=Medicago truncatula GN=MTR_8g085820 PE=4 SV=2 - [G7LIM5_MEDTR]	6.26	2	4	6	527	60.2344	7.45947	1.34918	1.23053	1.28881	1.2895	0.0137101
G7KH18	Peroxidase OS=Medicago truncatula GN=MTR_5g083860 PE=3 SV=1 - [G7KH18_MEDTR]	4.31	1	1	1	325	34.9572	7.29834	1.27138	1.28886	1.19237	1.25087	0.0137127
A0A072UW90	60 kDa inner membrane protein OS=Medicago truncatula GN=MTR_4g063705 PE=3 SV=1 - [A0A072UW90_MEDTR]	15.99	6	6	11	444	48.6107	9.31982	1.34519	1.2359	1.25821	1.27977	0.0139046
G7LHE2	GDSL-like lipase/acylhydrolase OS=Medicago truncatula GN=MTR_8g014910 PE=4 SV=1 - [G7LHE2_MEDTR]	10.7	3	3	3	355	38.0791	7.1665	1.74858	1.5138	1.76119	1.67452	0.0139267
G7JPF4	Fasciclin-like arabinogalactan protein OS=Medicago truncatula GN=MTR_4g059790 PE=4 SV=1 - [G7JPF4_MEDTR]	4.12	1	1	1	291	30.6583	9.24658	2.38782	1.92656	2.07923	2.1312	0.0140802
G7L1P1	Thioredoxin-like protein AAED1 OS=Medicago truncatula GN=MTR_7g100540 PE=4 SV=1 - [G7L1P1_MEDTR]	17.93	5	5	6	251	27.294	7.7085	1.35298	1.42665	1.53494	1.43819	0.0142335
I3T5H3	Glycosyltransferase OS=Medicago truncatula PE=2 SV=1 - [I3T5H3_MEDTR]	4.41	2	2	3	499	56.2171	6.53662	1.37876	1.26405	1.401	1.34794	0.0145493
G7J3D5	Omega-hydroxypalmitate O-feruloyl transferase OS=Medicago truncatula GN=MTR_3g098980 PE=4 SV=1 - [G7J3D5_MEDTR]	2.07	1	1	1	435	48.4457	5.74463	1.47561	1.30843	1.42603	1.40336	0.0147705
G7L8U4	2Fe-2S ferredoxin superfamily protein OS=Medicago truncatula GN=MTR_8g088720 PE=4 SV=1 - [G7L8U4_MEDTR]	33.11	4	4	18	148	15.8147	4.67822	1.28274	1.20539	1.19229	1.22681	0.0151316
G7LGQ4	Stem 28 kDa glycoprotein OS=Medicago truncatula GN=MTR_8g014650 PE=2 SV=1 - [G7LGQ4_MEDTR]	29.89	9	9	26	261	29.9162	7.09326	1.41925	1.27743	1.31767	1.33812	0.0152203
G7L7C1	Dynamin 4C-like protein OS=Medicago truncatula GN=MTR_8g087770 PE=3 SV=1 - [G7L7C1_MEDTR]	12.17	7	7	8	674	75.3435	6.0874	1.45099	1.28852	1.40632	1.38194	0.0157193
G7L2Y9	GDSL-like lipase/acylhydrolase OS=Medicago truncatula GN=MTR_7g116520 PE=4 SV=1 - [G7L2Y9_MEDTR]	10.51	2	3	3	371	40.7286	6.20166	1.20543	1.29654	1.20656	1.23618	0.015942
I3T3I3	Uncharacterized protein OS=Medicago truncatula PE=2 SV=1 - [I3T3I3_MEDTR]	6.77	1	1	1	251	25.5733	7.31299	1.48756	1.34123	1.53489	1.45456	0.0160481
A0A072U942	Xyloglucan endotransglucosylase/hydrolase OS=Medicago truncatula GN=MTR_6g033055 PE=3 SV=1 - [A0A072U942_MEDTR]	11.6	3	3	3	293	34.1978	8.04541	1.33654	1.2124	1.27772	1.27555	0.0165117
G7JHG4	Uncharacterized protein OS=Medicago truncatula GN=MTR_4g082900 PE=2 SV=1 - [G7JHG4_MEDTR]	9.88	1	1	3	81	7.80708	9.70068	2.01977	2.02403	1.66425	1.90268	0.017
G7JAN5	GATA type zinc finger transcription factor family protein OS=Medicago truncatula GN=MTR_3g070050 PE=4 SV=1 - [G7JAN5_MEDTR]	7.38	1	1	1	149	16.344	8.95361	1.36665	1.29176	1.22965	1.29602	0.0174336
A0A072U439	GDSL-like lipase/acylhydrolase OS=Medicago truncatula GN=MTR_7g111780 PE=4 SV=1 - [A0A072U439_MEDTR]	13.16	2	2	3	266	29.5217	8.32373	1.55861	1.37519	1.59655	1.51012	0.0174824
I3SGB6	Uncharacterized protein OS=Medicago truncatula PE=2 SV=1 - [I3SGB6_MEDTR]	4	2	2	2	425	45.7255	8.99756	1.27388	1.44092	1.38937	1.36806	0.0175297
Q45FF2	Pyridoxal biosynthesis protein PDX1, putative OS=Medicago truncatula GN=MTR_2g017520 PE=2 SV=1 - [Q45FF2_MEDTR]	47.13	15	15	43	314	33.4872	5.89697	1.21067	1.17078	1.27188	1.21778	0.0177423
G7L2R9	Fasciclin-like arabinogalactan protein OS=Medicago truncatula GN=MTR_7g101080 PE=2 SV=2 - [G7L2R9_MEDTR]	2.73	1	1	2	256	27.289	5.47803	1.60736	1.37688	1.56995	1.51806	0.0184771
A0A072VPP5	Aldo/keto reductase family oxidoreductase OS=Medicago truncatula GN=MTR_1g102750 PE=4 SV=1 - [A0A072VPP5_MEDTR]	7.65	2	3	7	340	37.9925	5.70654	1.14612	1.22576	1.234	1.20196	0.018711
G8A069	Putative uncharacterized protein OS=Medicago truncatula GN=MTR_100s0006 PE=4 SV=1 - [G8A069_MEDTR]	1.53	1	1	1	458	50.1576	7.09326	1.43967	1.71398	1.66715	1.60693	0.0189323
G7KRS6	Peptide chain release factor 1 OS=Medicago truncatula GN=MTR_7g108300 PE=4 SV=2 - [G7KRS6_MEDTR]	31.01	10	10	15	416	46.9321	6.58057	1.27706	1.17973	1.19369	1.21683	0.0190775
B7FIJ3	Uroporphyrinogen decarboxylase OS=Medicago truncatula GN=MTR_3g072330 PE=2 SV=1 - [B7FIJ3_MEDTR]	17.22	6	6	12	389	42.9915	7.92822	1.28614	1.17338	1.246	1.23517	0.0191243
G7IAX3	Glutathione S-transferase OS=Medicago truncatula GN=MTR_1g116270 PE=4 SV=2 - [G7IAX3_MEDTR]	7.1	2	2	3	310	35.5991	7.66455	1.35861	1.30756	1.21685	1.29434	0.0192621
B7FJN1	Fasciclin domain protein OS=Medicago truncatula GN=MTR_8g087460 PE=2 SV=1 - [B7FJN1_MEDTR]	6.96	2	2	3	316	32.451	8.29443	1.728	1.45185	1.54501	1.57495	0.0193273
G7J4G1	Plastocyanin-like domain protein OS=Medicago truncatula GN=MTR_3g099580 PE=4 SV=1 - [G7J4G1_MEDTR]	20.43	2	2	2	186	19.0425	7.40088	1.91313	1.56995	1.67281	1.71863	0.0194395
G7JV53	Dynamin 3A-like protein OS=Medicago truncatula GN=MTR_4g093750 PE=3 SV=2 - [G7JV53_MEDTR]	7.11	3	4	4	760	83.7165	7.03467	1.25045	1.16746	1.28096	1.23296	0.0205413
G7KKP1	Kunitz type trypsin inhibitor / miraculin OS=Medicago truncatula GN=MTR_6g078070 PE=2 SV=1 - [G7KKP1_MEDTR]	18.72	3	3	5	203	22.2726	8.70459	1.71974	1.51406	1.44543	1.55974	0.0209987
G7JTV5	O-acyltransferase WSD1-like protein OS=Medicago truncatula GN=MTR_4g078600 PE=4 SV=2 - [G7JTV5_MEDTR]	1.89	1	1	1	475	53.5209	8.92432	1.3232	1.2842	1.19048	1.26596	0.0212326
A2Q4V2	Leucine-rich repeat, plant specific OS=Medicago truncatula GN=MTR_7g092740 PE=4 SV=1 - [A2Q4V2_MEDTR]	11.11	1	4	4	342	38.1451	8.77783	1.30499	1.25359	1.17886	1.24581	0.0214763
I3T707	Uncharacterized protein OS=Medicago truncatula PE=2 SV=1 - [I3T707_MEDTR]	4.14	1	1	1	169	19.2477	6.75635	1.59438	1.37937	1.6404	1.53805	0.0216307
Q9SPM6	Nod factor binding lectin-nucleotide phosphohydrolase OS=Medicago sativa GN=LNP PE=2 SV=1 - [Q9SPM6_MEDSA]	9.23	2	4	6	455	49.8477	7.18115	3.13273	2.32179	2.48636	2.64696	0.0218435
G7ITE1	Gamma-glutamylhydrolase OS=Medicago truncatula GN=MTR_2g075770 PE=4 SV=1 - [G7ITE1_MEDTR]	5.29	1	2	2	340	38.1604	6.44287	1.20374	1.30745	1.34891	1.2867	0.0219313
A5JTQ3	Beta-xylosidase/alpha-L-arabinofuranosidase 2 OS=Medicago sativa subsp. varia GN=Xyl2 PE=2 SV=1 - [XYL2_MEDSV]	14.99	6	11	14	774	83.3294	8.27979	1.94559	1.59102	1.6465	1.7277	0.0221391
A0A072UWF5	Eukaryotic aspartyl protease family protein OS=Medicago truncatula GN=MTR_3g053980 PE=3 SV=1 - [A0A072UWF5_MEDTR]	22.84	7	7	10	486	52.0802	8.44092	1.2089	1.26656	1.15602	1.2105	0.0222337
G7JUT0	UDP-glucuronic acid decarboxylase OS=Medicago truncatula GN=MTR_4g063600 PE=4 SV=2 - [G7JUT0_MEDTR]	22.81	3	8	11	342	38.1945	6.65381	1.33365	1.25531	1.43482	1.34126	0.0224052
A2Q383	Linker histone H1 and h5 family protein OS=Medicago truncatula GN=MTR_5g078330 PE=2 SV=1 - [A2Q383_MEDTR]	25.49	4	4	5	204	21.466	9.62744	1.22929	1.21001	1.33822	1.25917	0.0229039
A0A072VPY5	Beta-galactosidase OS=Medicago truncatula GN=MTR_1g023120 PE=3 SV=1 - [A0A072VPY5_MEDTR]	1.16	1	1	1	687	76.5187	8.08936	1.25792	1.19246	1.15175	1.20071	0.0229279
I3S2K0	Polyketide cyclase/dehydrase and lipid transporter OS=Medicago truncatula GN=MTR_6g088445 PE=2 SV=1 - [I3S2K0_MEDTR]	9.47	2	2	2	169	19.1157	5.0083	1.34557	1.24444	1.4259	1.33864	0.0232002
G8A1F4	Glycosyltransferase OS=Medicago truncatula GN=MTR_120s0019 PE=3 SV=1 - [G8A1F4_MEDTR]	1.84	1	1	1	488	55.0969	6.49365	1.41711	1.30304	1.24442	1.32152	0.0239779
G7LDT1	Multidrug resistance protein ABC transporter family protein OS=Medicago truncatula GN=MTR_8g061970 PE=4 SV=1 - [G7LDT1_MEDTR]	4.94	5	5	6	1498	167.505	7.38623	1.38362	1.22125	1.36331	1.32273	0.0241445
G7JMG4	Nucleic acid-binding protein OS=Medicago truncatula GN=MTR_4g086640 PE=2 SV=1 - [G7JMG4_MEDTR]	4.08	1	1	1	245	28.1112	9.37842	1.43305	1.24922	1.4079	1.36339	0.0241706
G7IAN2	Tubulin beta-1 chain OS=Medicago truncatula GN=MTR_1g101130 PE=3 SV=1 - [G7IAN2_MEDTR]	48.55	1	16	37	449	50.5339	4.83057	2.18463	1.70881	2.24324	2.04556	0.025209
I3T1A2	Uncharacterized protein OS=Medicago truncatula PE=2 SV=1 - [I3T1A2_MEDTR]	28.34	7	7	14	434	46.3743	8.36768	1.53953	1.41096	1.30513	1.41854	0.025232
G7ILU0	Fasciclin domain protein OS=Medicago truncatula GN=MTR_2g017950 PE=4 SV=1 - [G7ILU0_MEDTR]	3.73	1	1	1	295	31.2903	6.81494	1.55845	1.50972	1.31332	1.4605	0.0254631
A0A072TUP6	Uncharacterized protein OS=Medicago truncatula GN=MTR_8g099615 PE=4 SV=1 - [A0A072TUP6_MEDTR]	14.84	2	2	6	155	16.6123	9.33447	1.29391	1.21692	1.16707	1.22597	0.025637
I3T0Y9	Uncharacterized protein OS=Medicago truncatula PE=2 SV=1 - [I3T0Y9_MEDTR]	75.91	7	7	19	137	14.729	6.50732	1.1664	1.26638	1.16947	1.20075	0.0257141
G7L3W1	S-adenosylmethionine synthase OS=Medicago truncatula GN=MTR_7g102120 PE=3 SV=2 - [G7L3W1_MEDTR]	28.97	1	9	13	390	42.6267	6.84424	1.63327	1.35812	1.60449	1.53196	0.0258997
A0A072VDP0	Multi-copper oxidase-like protein OS=Medicago truncatula GN=MTR_3g115050 PE=4 SV=1 - [A0A072VDP0_MEDTR]	5.88	2	2	3	544	60.3328	9.39307	1.44334	1.3025	1.25876	1.33487	0.0265592
A0A072TX08	NAD-dependent epimerase/dehydratase family protein OS=Medicago truncatula GN=MTR_8g010600 PE=4 SV=1 - [A0A072TX08_MEDTR]	25.37	1	3	4	134	14.8906	5.52881	1.47131	1.86199	1.7417	1.69167	0.02678
Q45NI4	3-isopropylmalate dehydrogenase (Fragment) OS=Medicago sativa PE=2 SV=1 - [Q45NI4_MEDSA]	31.25	1	3	5	176	18.9992	8.99756	1.18127	1.15567	1.26735	1.20143	0.0269873
Q711Q9	Allene oxide cyclase OS=Medicago truncatula GN=aoc PE=2 SV=1 - [Q711Q9_MEDTR]	17.06	3	4	5	252	27.9603	9.23193	1.30106	1.16663	1.22587	1.23119	0.0271604
G7IC39	GDP-fucose protein O-fucosyltransferase OS=Medicago truncatula GN=MTR_1g101990 PE=4 SV=1 - [G7IC39_MEDTR]	3.82	1	1	1	314	36.048	7.03467	1.26621	1.15654	1.28483	1.23586	0.0276083
A0A072VKL5	S-adenosylmethionine synthase OS=Medicago truncatula GN=MTR_1g063060 PE=3 SV=1 - [A0A072VKL5_MEDTR]	33.59	3	10	14	390	42.7228	6.94678	1.33642	1.1871	1.3256	1.28304	0.0276564
G7KPF6	Sugar porter (SP) family MFS transporter OS=Medicago truncatula GN=MTR_6g087910 PE=3 SV=1 - [G7KPF6_MEDTR]	2.04	1	1	1	490	53.0277	6.78564	1.2905	1.21091	1.38538	1.2956	0.0278954
G7IA25	Transmembrane protein, putative OS=Medicago truncatula GN=MTR_1g035040 PE=4 SV=1 - [G7IA25_MEDTR]	0.93	1	1	1	1290	143.596	4.50049	1.32362	1.18485	1.33293	1.28047	0.0279335
G7KE52	Lipid transfer protein OS=Medicago truncatula GN=MTR_5g070360 PE=2 SV=1 - [G7KE52_MEDTR]	10.53	2	2	5	190	18.7854	6.90283	1.25019	1.25371	1.14121	1.21504	0.0282468
B7FGR0	60S ribosomal protein L23a-2 OS=Medicago truncatula GN=MTR_2g096340 PE=2 SV=1 - [B7FGR0_MEDTR]	32.47	1	6	18	154	17.3047	10.228	1.29224	1.19983	1.16542	1.21916	0.0285715
G7J2V9	DUF1674 family protein OS=Medicago truncatula GN=MTR_3g109290 PE=4 SV=1 - [G7J2V9_MEDTR]	7.76	1	1	1	116	13.106	4.80518	1.58846	1.31844	1.43767	1.44819	0.0290652
A0A072V3S6	Structural maintenance of chromosomes protein OS=Medicago truncatula GN=MTR_3g110055 PE=4 SV=1 - [A0A072V3S6_MEDTR]	1.43	1	1	1	488	55.8438	6.81494	1.55897	1.34583	1.6513	1.5187	0.0290877
G7JXA7	Alpha-glucosidase OS=Medicago truncatula GN=MTR_5g057990 PE=3 SV=1 - [G7JXA7_MEDTR]	4.21	5	5	6	926	102.941	6.771	1.61294	1.3362	1.43552	1.46155	0.0294054
G7IHX6	GDSL-like lipase/acylhydrolase OS=Medicago truncatula GN=MTR_2g100620 PE=4 SV=1 - [G7IHX6_MEDTR]	2.82	1	1	1	354	38.4398	9.0415	1.19606	1.37202	1.33419	1.30075	0.0301884
A0A072TJ24	Glycosyltransferase OS=Medicago truncatula GN=MTR_0078s0010 PE=3 SV=1 - [A0A072TJ24_MEDTR]	2.12	1	1	1	472	52.1159	6.68311	1.24097	1.31042	1.44195	1.33112	0.0302478
G7IXS7	Uncharacterized protein OS=Medicago truncatula GN=MTR_3g060740 PE=2 SV=1 - [G7IXS7_MEDTR]	8.06	1	1	1	124	13.4462	10.2427	1.28768	1.16168	1.18878	1.21272	0.0309101
G7ZV13	ATP sulfurylase OS=Medicago truncatula GN=MTR_6g016335 PE=4 SV=1 - [G7ZV13_MEDTR]	18.31	7	8	11	486	54.5261	8.35303	1.65178	1.33482	1.52698	1.50453	0.0318021
B7FKA0	Polyketide cyclase/dehydrase and lipid transporter OS=Medicago truncatula GN=MTR_5g035010 PE=2 SV=1 - [B7FKA0_MEDTR]	33.33	5	5	14	156	17.4778	5.24951	2.20291	1.64829	2.22146	2.02422	0.0320929
B7FLV1	Putative uncharacterized protein OS=Medicago truncatula PE=2 SV=1 - [B7FLV1_MEDTR]	3.9	1	1	1	231	24.8755	5.23682	1.30384	1.15946	1.2932	1.25217	0.0323033
G7LIC8	Uncharacterized protein OS=Medicago truncatula GN=MTR_8g041370 PE=4 SV=1 - [G7LIC8_MEDTR]	11.29	1	1	1	62	7.02718	5.36377	1.35676	1.18069	1.29491	1.27746	0.0328549
G7JCK0	Ketol-acid reductoisomerase OS=Medicago truncatula GN=MTR_4g079780 PE=3 SV=1 - [G7JCK0_MEDTR]	23.45	10	13	22	580	62.865	6.75635	1.26898	1.14319	1.27155	1.22791	0.0328578
G7JMT6	Dihydrolipoamide dehydrogenase OS=Medicago truncatula GN=MTR_4g121880 PE=4 SV=1 - [G7JMT6_MEDTR]	10.97	2	5	7	565	59.8123	7.23975	1.24285	1.15877	1.3119	1.23784	0.0329509
A0A072W0C8	ATP sulfurylase OS=Medicago truncatula GN=MTR_1g102550 PE=4 SV=1 - [A0A072W0C8_MEDTR]	14.19	6	7	8	465	51.9499	7.79639	1.42553	1.40632	1.70135	1.51107	0.0330605
A0A072U0K6	Calcium-binding EF-hand protein OS=Medicago truncatula GN=MTR_8g446810 PE=4 SV=1 - [A0A072U0K6_MEDTR]	29.79	3	3	4	141	15.5696	4.4751	1.20707	1.30648	1.16351	1.22569	0.0333917
G7JHA6	2Fe-2S ferredoxin superfamily protein OS=Medicago truncatula GN=MTR_4g053120 PE=2 SV=2 - [G7JHA6_MEDTR]	32.9	3	3	4	155	16.3888	4.85596	1.28345	1.15087	1.18884	1.20772	0.0341781
G7J1F5	Glycerophosphoryl diester phosphodiesterase family protein OS=Medicago truncatula GN=MTR_3g055610 PE=4 SV=2 - [G7J1F5_MEDTR]	12.55	6	7	10	717	79.4698	9.39307	1.1734	1.34369	1.25662	1.2579	0.0344708
A0A072UXL1	Deoxyuridine 5'-triphosphate nucleotidohydrolase OS=Medicago truncatula GN=MTR_3g063110 PE=4 SV=1 - [A0A072UXL1_MEDTR]	11.33	1	1	1	150	15.6823	5.97314	1.31909	1.18495	1.37299	1.29235	0.0346791
E2FKJ3	Sieve element occlusion by forisomes 4 OS=Medicago truncatula GN=SEO-F4 PE=2 SV=1 - [E2FKJ3_MEDTR]	1.79	1	1	1	671	77.1851	7.13721	1.38083	1.19771	1.2554	1.27798	0.0357941
A0A072TU38	Heat shock transcription factor 8, putative OS=Medicago truncatula GN=MTR_8g097290 PE=4 SV=1 - [A0A072TU38_MEDTR]	5.18	4	4	4	888	100.828	5.09717	1.27871	1.15127	1.17153	1.2005	0.0367559
G7KKD7	Kunitz type trypsin inhibitor / Alpha-fucosidase OS=Medicago truncatula GN=MTR_6g009650 PE=2 SV=1 - [G7KKD7_MEDTR]	4.29	1	1	3	210	22.5303	5.07178	2.08028	1.74232	2.49782	2.10681	0.036832
G7IRP6	Fasciclin domain protein OS=Medicago truncatula GN=MTR_2g093980 PE=2 SV=2 - [G7IRP6_MEDTR]	9.51	2	2	2	284	30.0998	6.354	3.14717	2.22424	2.24146	2.53762	0.0371233
G7I682	Uncharacterized protein OS=Medicago truncatula GN=MTR_1g079870 PE=4 SV=1 - [G7I682_MEDTR]	32.29	12	12	20	449	50.412	5.45264	1.28187	1.13855	1.26622	1.22888	0.0371486
G7K3M7	2Fe-2S ferredoxin superfamily protein OS=Medicago truncatula GN=MTR_5g006320 PE=4 SV=1 - [G7K3M7_MEDTR]	18.3	2	2	5	153	16.7774	5.77002	1.62395	1.32363	1.67088	1.53949	0.0383303
B7FM98	Plant/F25P12-18 protein OS=Medicago truncatula GN=MTR_1g084200 PE=2 SV=1 - [B7FM98_MEDTR]	52.02	7	7	17	173	19.4452	5.21143	1.39054	1.18683	1.29745	1.29161	0.0384316
G7KE04	MLP3.11 protein OS=Medicago truncatula GN=MTR_5g069290 PE=4 SV=2 - [G7KE04_MEDTR]	1.04	1	1	1	868	91.7615	6.63916	1.49834	1.25488	1.31348	1.35557	0.0400332
A0A072U1G1	50S ribosomal protein L25, putative OS=Medicago truncatula GN=MTR_7g086470 PE=4 SV=1 - [A0A072U1G1_MEDTR]	3.86	1	1	1	207	23.5136	9.42236	1.34064	1.17213	1.36522	1.29267	0.0404037
Q5JZT9	Cell division FtsZ-like protein OS=Medicago truncatula GN=ftsz1 PE=2 SV=1 - [Q5JZT9_MEDTR]	10.05	4	4	5	418	43.9511	7.53271	1.36577	1.17124	1.33715	1.29139	0.0406854
A0A072VID5	GTP-binding protein TypA/BipA OS=Medicago truncatula GN=MTR_1g052535 PE=4 SV=1 - [A0A072VID5_MEDTR]	30.86	15	15	25	674	74.8237	7.15186	1.40993	1.21621	1.46787	1.36467	0.0408866
G7JB43	Homeobox domain protein OS=Medicago truncatula GN=MTR_3g107530 PE=4 SV=1 - [G7JB43_MEDTR]	5.45	2	2	2	330	37.3519	5.31299	1.40602	1.18887	1.29737	1.29742	0.0416659
G7IUE0	LRR receptor-like kinase family protein OS=Medicago truncatula GN=MTR_2g098250 PE=4 SV=1 - [G7IUE0_MEDTR]	19.47	6	6	7	375	40.7881	8.57275	1.30016	1.51394	1.27169	1.36193	0.0418355
A0A072VD74	Clathrin interactor EPSIN-like protein OS=Medicago truncatula GN=MTR_1g016980 PE=4 SV=1 - [A0A072VD74_MEDTR]	3.83	2	2	2	548	58.5636	5.10986	1.29169	1.14022	1.29809	1.24333	0.0421269
G7JPF3	Fasciclin domain protein (Fragment) OS=Medicago truncatula GN=MTR_4g059780 PE=4 SV=2 - [G7JPF3_MEDTR]	3.63	1	1	1	303	32.6793	9.5249	2.15167	1.58693	1.69844	1.81235	0.0423394
G7K181	High mobility group (HMG)-box protein OS=Medicago truncatula GN=MTR_5g024180 PE=4 SV=1 - [G7K181_MEDTR]	20.71	4	4	5	140	15.5687	5.87158	1.4494	1.21172	1.44646	1.36919	0.0426023
A0A072TWA0	PLC-like phosphodiesterase superfamily protein OS=Medicago truncatula GN=MTR_7g015710 PE=4 SV=1 - [A0A072TWA0_MEDTR]	2.2	1	1	1	364	40.0472	4.93213	1.16765	1.3715	1.303	1.28071	0.0426321
G7I883	Plastocyanin-like domain protein OS=Medicago truncatula GN=MTR_1g014120 PE=4 SV=1 - [G7I883_MEDTR]	8.15	2	2	2	184	19.3818	7.81104	1.24632	1.29059	1.1289	1.22193	0.0441435
I3S7M2	Uncharacterized protein OS=Medicago truncatula PE=2 SV=1 - [I3S7M2_MEDTR]	6.29	1	1	2	143	16.8293	4.75439	1.67264	1.29728	1.56421	1.51138	0.0444206
G7L524	Uncharacterized protein OS=Medicago truncatula GN=MTR_7g117980 PE=4 SV=1 - [G7L524_MEDTR]	3.5	1	1	2	371	40.6003	9.78857	1.88004	1.54745	2.21298	1.88016	0.044491
A0A072TP07	Glycoside hydrolase family 18 protein (Fragment) OS=Medicago truncatula GN=MTR_1457s0010 PE=4 SV=1 - [A0A072TP07_MEDTR]	8.49	2	2	3	212	24.099	4.89404	1.1654	1.33686	1.20573	1.236	0.0448861
G7ZWI8	5'-methylthioadenosine/S-adenosylhomocysteine nucleosidase OS=Medicago truncatula GN=MTR_041s0005 PE=4 SV=1 - [G7ZWI8_MEDTR]	24.93	6	6	12	734	81.1774	5.47803	1.61694	1.27104	1.48929	1.45909	0.0451377
I3SI55	Light harvesting-like protein OS=Medicago truncatula GN=MTR_4g099340 PE=2 SV=1 - [I3SI55_MEDTR]	17.83	4	4	7	258	28.8284	6.53662	1.2698	1.12883	1.28918	1.22927	0.0452993
G7JFA7	Transmembrane protein, putative OS=Medicago truncatula GN=MTR_4g097790 PE=4 SV=1 - [G7JFA7_MEDTR]	1.15	1	1	1	783	86.7564	4.33545	1.79716	1.48823	2.09402	1.79314	0.0453405
I3T065	Uncharacterized protein OS=Medicago truncatula PE=2 SV=1 - [I3T065_MEDTR]	13.45	3	3	5	238	25.7202	9.30518	1.44839	1.21117	1.47153	1.37703	0.0454027
Q9SP10	Glycine-rich RNA binding protein (Fragment) OS=Medicago sativa GN=GRP1 PE=2 SV=1 - [Q9SP10_MEDSA]	38.1	1	3	10	105	10.778	4.71631	1.38156	1.16658	1.3121	1.28674	0.0454914
B0RZH7	Putative thaumatin-like protein (Fragment) OS=Medicago truncatula var. truncatula GN=TLP-3 PE=4 SV=1 - [B0RZH7_MEDTR]	4.02	1	1	2	224	24.0984	7.28369	1.69031	1.38767	1.88558	1.65452	0.0456457
A0A072VPQ7	GYF domain protein OS=Medicago truncatula GN=MTR_1g022145 PE=4 SV=1 - [A0A072VPQ7_MEDTR]	1.2	2	2	2	1756	191.991	6.87354	1.29039	1.14673	1.16837	1.20183	0.0457491
I3SDP0	Uncharacterized protein OS=Medicago truncatula PE=2 SV=1 - [I3SDP0_MEDTR]	45.52	4	4	8	134	13.4151	5.22412	1.25977	1.23337	1.11311	1.20209	0.0464389
A0A072TSD1	Pectinacetylesterase family protein OS=Medicago truncatula GN=MTR_8g072000 PE=4 SV=1 - [A0A072TSD1_MEDTR]	24.68	8	8	11	393	43.1604	8.47021	1.36508	1.15888	1.27737	1.26711	0.0465641
A0A072U3U8	RNA-binding (RRM/RBD/RNP motif) family protein OS=Medicago truncatula GN=MTR_7g107580 PE=4 SV=1 - [A0A072U3U8_MEDTR]	11.05	4	4	5	362	39.3473	8.51416	1.30509	1.13108	1.24762	1.22793	0.0469141
G7LBJ9	Cytoplasmic-like malate dehydrogenase OS=Medicago truncatula GN=MTR_8g005980 PE=4 SV=1 - [G7LBJ9_MEDTR]	3.87	1	2	3	413	45.8737	6.62451	1.70478	1.43106	1.3326	1.48948	0.0480412
G7JQM6	Porphobilinogen deaminase OS=Medicago truncatula GN=MTR_4g076600 PE=3 SV=1 - [G7JQM6_MEDTR]	26.83	10	10	16	369	39.7245	7.34229	1.34596	1.14743	1.31162	1.26834	0.0483684
A0A072VHS8	Pterin-4-alpha-carbinolamine dehydratase OS=Medicago truncatula GN=MTR_1g048970 PE=4 SV=1 - [A0A072VHS8_MEDTR]	21.23	3	3	7	212	23.6004	8.30908	1.58064	1.24442	1.50265	1.44257	0.0488727
G7LFJ1	Uncharacterized protein OS=Medicago truncatula GN=MTR_8g078230 PE=4 SV=1 - [G7LFJ1_MEDTR]	2.19	1	1	1	502	54.8463	6.40479	1.31106	1.21522	1.13508	1.22045	0.0493361
G7L0P2	Uncharacterized protein OS=Medicago truncatula GN=MTR_7g100260 PE=4 SV=1 - [G7L0P2_MEDTR]	11.73	2	2	3	196	20.8735	7.26904	1.1475	1.32591	1.34675	1.27339	0.0495516
G7JZV3	Peroxidase OS=Medicago truncatula GN=MTR_5g014100 PE=3 SV=1 - [G7JZV3_MEDTR]	8.13	1	1	1	332	37.7375	7.91357	1.30961	1.41715	1.17625	1.301	0.0496263
G7IA37	Pyrophosphate--fructose 6-phosphate 1-phosphotransferase subunit alpha OS=Medicago truncatula GN=PFP-ALPHA PE=3 SV=2 - [G7IA37_MEDTR]	12.06	5	5	5	597	65.2908	6.66846	1.34334	1.1461	1.3247	1.27138	0.0497046
A0A072U6Q1	Ribulose bisphosphate carboxylase small chain OS=Medicago truncatula GN=MTR_7g007120 PE=3 SV=1 - [A0A072U6Q1_MEDTR]	45.3	6	9	122	181	20.1612	8.80713	1.19674	1.25164	1.42015	1.28951	0.0499024
G7KCB8	Rossmann-fold NAD(P)-binding domain protein OS=Medicago truncatula GN=MTR_5g029260 PE=4 SV=1 - [G7KCB8_MEDTR]	11.92	5	5	16	302	32.2848	5.69385	0.75935	0.767849	0.76957	0.76559	0.000181576
A0A072VHJ4	Caffeic acid O-methyltransferase OS=Medicago truncatula GN=MTR_1g036490 PE=3 SV=1 - [A0A072VHJ4_MEDTR]	5.68	1	2	2	370	40.7277	6.53662	0.407449	0.382696	0.420704	0.403617	0.000348617
G7J150	Papain family cysteine protease OS=Medicago truncatula GN=MTR_4g080700 PE=3 SV=1 - [G7J150_MEDTR]	2.06	1	1	1	340	37.2492	5.04639	0.708799	0.689365	0.700746	0.699637	0.000352118
I3SC78	Cytochrome b-c1 complex subunit 6 OS=Medicago truncatula PE=2 SV=1 - [I3SC78_MEDTR]	39.13	3	3	3	69	8.02394	7.63525	0.580015	0.565567	0.59437	0.579984	0.000391671
A0A072URI4	Fumarylacetoacetate hydrolase family protein OS=Medicago truncatula GN=MTR_4g120230 PE=4 SV=1 - [A0A072URI4_MEDTR]	26.15	5	5	6	195	20.9969	6.20166	0.7785	0.775264	0.763262	0.772342	0.000414235
B7FGR3	Lipid transfer protein OS=Medicago truncatula GN=MTR_3g467100 PE=2 SV=1 - [B7FGR3_MEDTR]	18.42	2	2	6	114	12.315	8.19189	0.296868	0.33799	0.343655	0.326171	0.000478333
B7FJZ1	Uncharacterized protein OS=Medicago truncatula PE=2 SV=1 - [B7FJZ1_MEDTR]	4.35	1	1	1	207	23.2477	9.1001	0.788784	0.795378	0.778396	0.787519	0.000540704
G7JLH2	RALF OS=Medicago truncatula GN=MTR_4g119860 PE=4 SV=2 - [G7JLH2_MEDTR]	17.46	1	3	6	126	14.1168	8.83643	0.781565	0.797861	0.793967	0.791131	0.000552905
G7INA6	ABA-responsive protein OS=Medicago truncatula GN=MTR_2g035210 PE=3 SV=2 - [G7INA6_MEDTR]	45.22	2	7	23	157	16.5484	5.07178	0.814523	0.825922	0.811565	0.817337	0.000573647
A0A072TVX9	Pathogenesis-related thaumatin family protein OS=Medicago truncatula GN=MTR_8g096910 PE=4 SV=1 - [A0A072TVX9_MEDTR]	11.93	2	2	2	176	18.741	7.75244	0.42652	0.463615	0.471514	0.453883	0.000644434
G7KXR2	Transaldolase family protein OS=Medicago truncatula GN=MTR_7g006560 PE=3 SV=1 - [G7KXR2_MEDTR]	24.15	10	10	17	443	48.4801	6.59521	0.814056	0.821102	0.83001	0.821722	0.000669767
A0A072U6E7	FAD-binding berberine family protein OS=Medicago truncatula GN=MTR_6g017205 PE=4 SV=1 - [A0A072U6E7_MEDTR]	3.14	2	2	2	541	61.0507	9.0415	0.723228	0.695657	0.713915	0.710934	0.000783766
A0A072VRX8	Molybdenum cofactor biosynthesis protein MoaC OS=Medicago truncatula GN=MTR_1g114590 PE=3 SV=1 - [A0A072VRX8_MEDTR]	2.94	1	1	1	238	25.3826	6.63916	0.834859	0.829818	0.817063	0.827246	0.000938414
I3T741	Photosystem II 5 kDa protein OS=Medicago truncatula GN=MTR_4g037505 PE=2 SV=1 - [I3T741_MEDTR]	12.04	1	1	4	108	11.2657	9.61279	0.787536	0.807798	0.788026	0.794453	0.00105259
A0A072VH10	Caffeic acid O-methyltransferase OS=Medicago truncatula GN=MTR_1g036460 PE=3 SV=1 - [A0A072VH10_MEDTR]	7.84	2	3	4	370	40.7324	6.04932	0.286197	0.354525	0.352228	0.330983	0.00111947
B7FL60	Putative uncharacterized protein OS=Medicago truncatula PE=2 SV=1 - [B7FL60_MEDTR]	12	2	2	2	275	30.2519	6.56592	0.812235	0.830883	0.811949	0.818355	0.00118712
G7IDL5	Acetyl-CoA carboxylase, putative OS=Medicago truncatula GN=MTR_1g071610 PE=4 SV=1 - [G7IDL5_MEDTR]	2.15	2	2	2	743	81.7869	6.84424	0.684059	0.718624	0.710907	0.70453	0.00125452
A0A072TEN7	Uncharacterized protein OS=Medicago truncatula GN=MTR_0380s0040 PE=4 SV=1 - [A0A072TEN7_MEDTR]	7.45	1	1	5	188	20.5986	8.85107	0.828416	0.807053	0.824548	0.820006	0.00133039
A0A072U9J1	Heat shock protein 81-2 OS=Medicago truncatula GN=MTR_6g452990 PE=3 SV=1 - [A0A072U9J1_MEDTR]	15.16	3	12	26	699	80.2507	5.05908	0.688889	0.726111	0.701004	0.705335	0.00138086
B7FH20	ATP synthase OS=Medicago truncatula GN=MTR_8g092040 PE=2 SV=1 - [B7FH20_MEDTR]	44.67	12	12	41	244	27.6711	8.11865	0.73465	0.767401	0.752394	0.751481	0.00144748
G7IFY7	NADH-ubiquinone oxidoreductase 10.5 kDa subunit OS=Medicago truncatula GN=MTR_2g034290 PE=2 SV=1 - [G7IFY7_MEDTR]	14.43	2	2	3	97	10.8648	9.33447	0.820074	0.800005	0.795546	0.805208	0.00149635
G7KVN5	Uncharacterized protein OS=Medicago truncatula GN=MTR_7g022840 PE=4 SV=1 - [G7KVN5_MEDTR]	19.61	2	2	2	102	11.5865	5.79541	0.786224	0.807818	0.781017	0.791686	0.0015476
G7JAX6	Photosystem I reaction center subunit N OS=Medicago truncatula GN=MTR_3g095540 PE=2 SV=1 - [G7JAX6_MEDTR]	34.3	7	7	39	172	18.4795	8.89502	0.673992	0.714868	0.701749	0.696869	0.00157634
G7J7F3	PP2A regulatory subunit TAP46-like protein OS=Medicago truncatula GN=MTR_3g091640 PE=2 SV=1 - [G7J7F3_MEDTR]	8.91	3	3	3	404	45.6835	5.17334	0.805372	0.784085	0.810178	0.799878	0.00160123
A0A072TWC4	Phosphoenolpyruvate carboxylase-like protein OS=Medicago truncatula GN=MTR_7g006260 PE=4 SV=1 - [A0A072TWC4_MEDTR]	21.28	6	9	17	437	46.8709	6.56592	0.830302	0.839503	0.815876	0.82856	0.00160462
A0A089GJT0	Putative glutathione S-transferase OS=Medicago sativa PE=2 SV=1 - [A0A089GJT0_MEDSA]	38.36	5	10	25	219	25.5522	6.25244	0.748859	0.732922	0.768658	0.750146	0.00170705
G7KEZ1	Isoflavone reductase-like protein OS=Medicago truncatula GN=MTR_5g020800 PE=4 SV=1 - [G7KEZ1_MEDTR]	30.82	1	10	15	318	35.4326	5.57959	0.625493	0.64543	0.677146	0.649356	0.00183461
P52575	Isoflavone reductase OS=Medicago sativa GN=IFR PE=1 SV=1 - [IFR_MEDSA]	29.87	1	10	14	318	35.4335	5.36377	0.340933	0.425671	0.410355	0.39232	0.00183557
A0A072VYL9	Cytochrome P450 family 709 protein OS=Medicago truncatula GN=MTR_1g085680 PE=3 SV=1 - [A0A072VYL9_MEDTR]	1.93	1	1	1	518	59.4193	8.79248	0.758722	0.767265	0.73146	0.752482	0.00189729
G7J3X9	General regulatory factor 2 OS=Medicago truncatula GN=MTR_3g099380 PE=3 SV=2 - [G7J3X9_MEDTR]	59.62	7	13	60	260	29.3215	4.79248	0.752258	0.712981	0.740134	0.735124	0.00191625
Q43555	Chalcone reductase OS=Medicago sativa GN=CHR PE=2 SV=1 - [Q43555_MEDSA]	43.91	10	12	18	312	34.8992	6.65381	0.468077	0.531022	0.536002	0.5117	0.00199794
G7IGY9	FAD/NAD(P)-binding oxidoreductase family protein OS=Medicago truncatula GN=MTR_2g064620 PE=4 SV=2 - [G7IGY9_MEDTR]	8.36	3	3	5	359	39.4163	8.20654	0.766318	0.78638	0.800007	0.784235	0.00204996
A0A072VNL8	Chitinase / Hevein / PR-4 / Wheatwin2 OS=Medicago truncatula GN=MTR_1g080820 PE=4 SV=1 - [A0A072VNL8_MEDTR]	9.03	1	1	4	144	15.8896	7.95752	0.491716	0.536698	0.455888	0.494767	0.00213413
G7LGN1	Drug resistance transporter-like ABC domain protein OS=Medicago truncatula GN=MTR_8g014360 PE=3 SV=2 - [G7LGN1_MEDTR]	17.2	13	20	27	1308	147.134	7.29834	0.809514	0.825179	0.838846	0.824513	0.00232362
G7L3A7	Pyridoxamine 5'-phosphate oxidase family protein OS=Medicago truncatula GN=MTR_7g030020 PE=4 SV=1 - [G7L3A7_MEDTR]	7.21	1	1	1	208	23.1349	6.39209	0.820491	0.789246	0.791583	0.80044	0.00252563
G7J3U7	PLAT-plant-stress protein OS=Medicago truncatula GN=MTR_3g087510 PE=4 SV=1 - [G7J3U7_MEDTR]	25.93	4	4	8	189	20.81	4.99561	0.777688	0.813004	0.787237	0.792643	0.00257716
G7IGG5	Adipocyte plasma membrane-associated-like protein OS=Medicago truncatula GN=MTR_2g042430 PE=4 SV=1 - [G7IGG5_MEDTR]	4.3	2	2	2	372	40.7369	5.41455	0.7625	0.790872	0.798715	0.784029	0.00258407
A0A072TTA6	Alpha/beta-hydrolase superfamily protein OS=Medicago truncatula GN=MTR_8g086260 PE=4 SV=1 - [A0A072TTA6_MEDTR]	2.83	1	1	1	389	42.2194	9.01221	0.718987	0.758483	0.758903	0.745457	0.00269291
G7J8M7	Glutamate decarboxylase OS=Medicago truncatula GN=MTR_3g064740 PE=3 SV=1 - [G7J8M7_MEDTR]	15.94	4	7	15	508	57.4644	5.71924	0.774367	0.808268	0.774756	0.785797	0.00274026
A0A072UVV6	Disease resistance protein (CC-NBS-LRR class) family protein OS=Medicago truncatula GN=MTR_3g055230 PE=3 SV=1 - [A0A072UVV6_MEDTR]	0.68	1	1	1	1031	117.454	6.82959	0.596369	0.56882	0.640922	0.602037	0.00277459
P94084	Class I chitinase OS=Medicago sativa PE=2 SV=1 - [P94084_MEDSA]	24.77	5	5	6	327	34.9005	7.56201	0.583053	0.650261	0.636277	0.623197	0.00293934
G7JLV1	Elongation factor 1-alpha OS=Medicago truncatula GN=MTR_4g014810 PE=3 SV=1 - [G7JLV1_MEDTR]	27.74	2	12	42	447	49.4257	9.0708	0.801649	0.772398	0.761136	0.778395	0.0029551
G7IMY7	Disease-resistance response protein OS=Medicago truncatula GN=MTR_2g035120 PE=2 SV=1 - [G7IMY7_MEDTR]	29.75	5	5	13	158	16.8816	4.75439	0.318636	0.364484	0.436559	0.373226	0.002985
B7FMT8	Putative uncharacterized protein OS=Medicago truncatula PE=2 SV=1 - [B7FMT8_MEDTR]	16.58	4	4	6	193	22.8024	6.0874	0.718179	0.766832	0.746149	0.74372	0.00301218
A0A072TNP6	4-hydroxy-tetrahydrodipicolinate synthase OS=Medicago truncatula GN=MTR_8g036035 PE=4 SV=1 - [A0A072TNP6_MEDTR]	5.25	2	2	2	362	39.7195	7.6792	0.782932	0.788302	0.819248	0.796827	0.00308839
A0A072TQ54	Homogentisate 1,2-dioxygenase OS=Medicago truncatula GN=MTR_8g463280 PE=4 SV=1 - [A0A072TQ54_MEDTR]	6.88	2	2	2	320	35.8155	6.45557	0.790494	0.813431	0.773474	0.792466	0.00309713
I3SMR8	Photosystem II biogenesis protein OS=Medicago truncatula GN=MTR_2g089795 PE=2 SV=1 - [I3SMR8_MEDTR]	24.04	7	8	19	287	32.5717	8.33838	0.674101	0.732578	0.699386	0.702021	0.00321334
I3T1P7	Photosystem I reaction center subunit N OS=Medicago truncatula GN=MTR_1g106075 PE=2 SV=1 - [I3T1P7_MEDTR]	15.27	2	2	3	131	14.8847	9.37842	0.756896	0.779476	0.730761	0.755711	0.00330339
A0A072TQZ8	TPR1-like protein OS=Medicago truncatula GN=MTR_0400s0020 PE=4 SV=1 - [A0A072TQZ8_MEDTR]	3.15	1	1	1	222	25.6991	5.09717	0.54099	0.624465	0.5824	0.582618	0.0033167
B7FN12	Glutathione S-transferase, amino-terminal domain protein OS=Medicago truncatula GN=MTR_7g065290 PE=2 SV=1 - [B7FN12_MEDTR]	4.91	1	1	2	224	26.1387	5.77002	0.601287	0.566815	0.646348	0.604817	0.00337811
G7KB73	Annexin OS=Medicago truncatula GN=MTR_5g063670 PE=2 SV=1 - [G7KB73_MEDTR]	34.18	10	10	14	316	36.146	7.60596	0.65543	0.679329	0.718612	0.684457	0.00338972
G7IWU5	Photosystem II 5 kDa protein OS=Medicago truncatula GN=MTR_3g030850 PE=4 SV=1 - [G7IWU5_MEDTR]	11.32	1	1	4	106	11.3037	9.78857	0.579228	0.594272	0.654259	0.609253	0.00342243
B7FMG8	Uncharacterized protein OS=Medicago truncatula GN=MTR_5g043580 PE=2 SV=1 - [B7FMG8_MEDTR]	22.73	5	5	10	176	19.544	8.6167	0.812053	0.77375	0.80856	0.798121	0.0036481
G7K2X3	Uncharacterized protein OS=Medicago truncatula GN=MTR_5g087710 PE=3 SV=1 - [G7K2X3_MEDTR]	5.88	2	2	2	391	42.7086	5.77002	0.808845	0.843624	0.834252	0.828907	0.00366707
B7FH45	ATP-dependent Clp protease proteolytic subunit OS=Medicago truncatula PE=2 SV=1 - [B7FH45_MEDTR]	34.68	2	8	13	297	32.5527	7.81104	0.729218	0.679044	0.733627	0.713963	0.00372475
A0A072TKU6	Defensin-like protein OS=Medicago truncatula GN=MTR_8g010320 PE=4 SV=1 - [A0A072TKU6_MEDTR]	42.47	2	2	4	73	7.75079	8.06006	0.346235	0.470954	0.424626	0.413938	0.00383491
A0A072VPL5	Salt stress response/antifungal domain protein OS=Medicago truncatula GN=MTR_1g021638 PE=4 SV=1 - [A0A072VPL5_MEDTR]	6.71	2	2	3	313	34.7417	5.43994	0.803396	0.813707	0.771472	0.796192	0.00386864
G7IME0	D-glycerate 3-kinase OS=Medicago truncatula GN=MTR_2g102510 PE=4 SV=1 - [G7IME0_MEDTR]	23.02	7	7	14	430	47.9892	6.7417	0.828624	0.845341	0.807427	0.827131	0.00400283
G7KST6	Calvin cycle protein CP12-1 OS=Medicago truncatula GN=MTR_7g109520 PE=4 SV=1 - [G7KST6_MEDTR]	20.31	4	4	15	128	13.7927	4.90674	0.728094	0.700694	0.761494	0.730094	0.00421548
G7KJ71	Caffeoyl-CoA 3-O-methyltransferase OS=Medicago truncatula GN=MTR_6g091680 PE=4 SV=1 - [G7KJ71_MEDTR]	3.36	1	1	1	238	26.8313	5.52881	0.567179	0.635884	0.542798	0.581954	0.00441467
G7KVA5	ATP-dependent Clp protease proteolytic subunit OS=Medicago truncatula GN=MTR_7g082980 PE=2 SV=1 - [G7KVA5_MEDTR]	25.25	1	7	11	297	32.6107	7.81104	0.775817	0.734018	0.785358	0.765064	0.00447301
G7JKK5	Disease resistance response protein OS=Medicago truncatula GN=MTR_4g013385 PE=2 SV=1 - [G7JKK5_MEDTR]	7.85	1	1	1	191	21.3689	7.41553	0.520147	0.621586	0.56836	0.570031	0.00460998
G7JK76	ATP-dependent Clp protease proteolytic subunit OS=Medicago truncatula GN=MTR_4g102000 PE=3 SV=2 - [G7JK76_MEDTR]	5.63	2	2	3	320	35.7497	9.23193	0.72301	0.724506	0.663156	0.703557	0.00461358
B7FIY3	General regulatory factor 2 OS=Medicago truncatula GN=MTR_5g064580 PE=2 SV=1 - [B7FIY3_MEDTR]	56.54	7	13	61	260	29.1916	4.77979	0.837466	0.807284	0.793565	0.812771	0.00476232
A0A072V2G5	Tocopherol cyclase OS=Medicago truncatula GN=MTR_3g110160 PE=4 SV=1 - [A0A072V2G5_MEDTR]	15.66	6	6	11	479	53.7485	6.80029	0.779479	0.826729	0.796285	0.800831	0.00478574
A0A072VD91	Coatomer subunit beta-like protein OS=Medicago truncatula GN=MTR_2g102267 PE=4 SV=1 - [A0A072VD91_MEDTR]	23.66	7	7	10	317	36.1799	5.52881	0.456798	0.552176	0.561819	0.523598	0.00491285
B7FH09	DREPP plasma membrane protein OS=Medicago truncatula GN=MTR_2g437530 PE=2 SV=1 - [B7FH09_MEDTR]	53.74	14	14	38	214	23.7833	4.91943	0.70838	0.712945	0.644969	0.688765	0.00493139
G7L1T5	O-linked GlcNAc transferase-like protein OS=Medicago truncatula GN=MTR_7g114810 PE=4 SV=1 - [G7L1T5_MEDTR]	9.27	2	2	3	302	33.7875	8.33838	0.770954	0.746541	0.801838	0.773111	0.00493579
B7FJ07	NADPH-dependent quinone oxidoreductase OS=Medicago truncatula GN=MTR_2g012420 PE=2 SV=1 - [B7FJ07_MEDTR]	34.46	1	9	15	325	34.7243	7.32764	0.830257	0.813728	0.854458	0.832814	0.00496708
B7FHB8	Putative uncharacterized protein OS=Medicago truncatula PE=2 SV=1 - [B7FHB8_MEDTR]	24.14	5	5	10	232	26.1606	8.86572	0.755189	0.729923	0.78932	0.758144	0.0050254
I3SGT9	Uncharacterized protein OS=Medicago truncatula PE=2 SV=1 - [I3SGT9_MEDTR]	23.77	1	4	7	244	27.1754	6.62451	0.767428	0.751458	0.705271	0.741386	0.00515298
A0A072VW47	RabGAP/TBC domain protein OS=Medicago truncatula GN=MTR_1g067150 PE=4 SV=1 - [A0A072VW47_MEDTR]	3.95	1	4	7	1166	133.011	5.18604	0.494265	0.605326	0.56271	0.5541	0.00522179
B7FI34	Putative uncharacterized protein OS=Medicago truncatula PE=2 SV=1 - [B7FI34_MEDTR]	24.76	6	8	12	315	35.1525	5.96045	0.545617	0.605857	0.646899	0.599458	0.00534886
Q9M6Q1	Putative chitinase (Fragment) OS=Medicago truncatula PE=4 SV=1 - [Q9M6Q1_MEDTR]	26.14	2	2	3	88	9.35631	4.77979	0.489784	0.598474	0.499342	0.5292	0.00540284
I3SSE5	Oxygen-evolving enhancer protein OS=Medicago truncatula GN=MTR_8g005175 PE=2 SV=1 - [I3SSE5_MEDTR]	33.19	7	7	62	232	24.9372	9.65674	0.711649	0.687529	0.758246	0.719141	0.00541675
I3T8C8	Peroxidase OS=Medicago truncatula PE=2 SV=1 - [I3T8C8_MEDTR]	12.6	2	4	6	373	41.6701	8.70459	0.656297	0.729837	0.715702	0.700612	0.00561547
B7FID5	Putative uncharacterized protein OS=Medicago truncatula PE=2 SV=1 - [B7FID5_MEDTR]	4.52	1	1	2	221	25.0285	9.01221	0.728728	0.764063	0.790919	0.761236	0.00564064
A0A072ULQ2	Annexin OS=Medicago truncatula GN=MTR_6g071595 PE=3 SV=1 - [A0A072ULQ2_MEDTR]	11.43	4	4	4	315	35.5596	8.86572	0.746115	0.702332	0.769488	0.739312	0.00565215
G7J3B9	Import inner membrane translocase protein OS=Medicago truncatula GN=MTR_3g098820 PE=2 SV=1 - [G7J3B9_MEDTR]	26.92	2	2	2	78	9.05207	5.96045	0.733109	0.69034	0.761933	0.728461	0.00581505
I3SIG9	Chlorophyll a-b binding protein, chloroplastic OS=Medicago truncatula GN=MTR_4g094605 PE=2 SV=1 - [I3SIG9_MEDTR]	60.15	5	9	141	266	28.2783	5.65576	0.806082	0.838503	0.849207	0.831264	0.00585154
I3SN70	Photosystem I reaction center subunit III OS=Medicago truncatula GN=MTR_2g029370 PE=2 SV=1 - [I3SN70_MEDTR]	33.48	7	7	29	224	24.6764	9.68604	0.684104	0.761244	0.718038	0.721129	0.00634604
G7I9M9	ATP synthase D chain OS=Medicago truncatula GN=MTR_1g095830 PE=2 SV=1 - [G7I9M9_MEDTR]	61.58	12	12	34	177	20.9716	5.56689	0.72641	0.740926	0.792951	0.753429	0.00664492
G7J1N4	Dolichyl-diphosphooligosaccharide--protein glycosyltransferase subunit DAD1 OS=Medicago truncatula GN=MTR_3g023120 PE=2 SV=1 - [G7J1N4_MEDTR]	5.22	1	1	1	115	12.7087	7.88428	0.75708	0.80851	0.809302	0.791631	0.00680461
G7J4K7	TPR domain protein OS=Medicago truncatula GN=MTR_3g100100 PE=4 SV=1 - [G7J4K7_MEDTR]	42.15	7	7	14	223	24.5069	8.85107	0.737574	0.799949	0.7862	0.774574	0.00697163
G7IHD6	Oxygen-evolving enhancer protein OS=Medicago truncatula GN=MTR_2g082580 PE=4 SV=1 - [G7IHD6_MEDTR]	18.7	5	5	10	230	25.8516	9.33447	0.715736	0.783015	0.718605	0.739119	0.00701369
G7L7J9	Lipoxygenase OS=Medicago truncatula GN=MTR_8g020970 PE=3 SV=1 - [G7L7J9_MEDTR]	2.07	1	1	1	676	76.3767	9.0708	0.761437	0.81673	0.809597	0.795922	0.00716228
G7JLX3	Transmembrane protein, putative OS=Medicago truncatula GN=MTR_4g015010 PE=4 SV=1 - [G7JLX3_MEDTR]	4.36	1	1	3	275	31.0044	4.93213	0.801131	0.733723	0.774405	0.769753	0.00716686
G7JRF5	Quinone-oxidoreductase-like protein OS=Medicago truncatula GN=MTR_4g036260 PE=4 SV=2 - [G7JRF5_MEDTR]	21.75	1	6	11	308	33.0957	9.18799	0.820229	0.807725	0.763213	0.797056	0.00719024
G7LF25	RNA polymerase II, Rpb4, core protein OS=Medicago truncatula GN=MTR_8g011890 PE=2 SV=1 - [G7LF25_MEDTR]	6.52	1	1	1	138	15.8709	4.83057	0.714059	0.718489	0.783721	0.738756	0.00734833
B7FHZ5	Chlorophyll a-b binding protein, chloroplastic OS=Medicago truncatula PE=2 SV=1 - [B7FHZ5_MEDTR]	55.85	5	7	124	265	28.7564	5.66846	0.737755	0.806005	0.771124	0.771628	0.00736199
G7JJD2	Uncharacterized protein OS=Medicago truncatula GN=MTR_4g012810 PE=4 SV=1 - [G7JJD2_MEDTR]	8.89	1	1	1	135	15.3685	4.84326	0.80549	0.839027	0.854384	0.832967	0.00738698
A0A072UX40	Reticulon-like protein OS=Medicago truncatula GN=MTR_3g449880 PE=4 SV=1 - [A0A072UX40_MEDTR]	5.02	1	1	3	219	24.7552	8.42627	0.491621	0.620468	0.51511	0.5424	0.0074127
A0A072VBW0	General regulatory factor 2 OS=Medicago truncatula GN=MTR_2g091225 PE=3 SV=1 - [A0A072VBW0_MEDTR]	52.87	9	11	31	261	29.5206	4.83057	0.783069	0.706015	0.743692	0.744258	0.00748138
G7I4F4	2-on-2 hemoglobin OS=Medicago truncatula GN=MTR_1g008700 PE=2 SV=2 - [G7I4F4_MEDTR]	6.51	1	1	1	169	19.6145	5.97314	0.533764	0.490098	0.623786	0.549216	0.00753696
Q4G3U6	Putative defensin 2.1 OS=Medicago sativa GN=Def2.1 PE=3 SV=1 - [Q4G3U6_MEDSA]	32.88	2	2	3	73	8.19485	6.84424	0.729865	0.798713	0.776037	0.768205	0.00755071
A0A072VK27	Adenine nucleotide alpha hydrolase superfamily protein OS=Medicago truncatula GN=MTR_1g054765 PE=4 SV=1 - [A0A072VK27_MEDTR]	5.08	1	1	1	177	19.4328	6.63916	0.67093	0.744203	0.745211	0.720115	0.00763328
G8A142	Cell division control protein-like protein OS=Medicago truncatula GN=MTR_117s0005 PE=4 SV=1 - [G8A142_MEDTR]	29.7	1	21	42	808	89.4336	5.46533	0.786821	0.785157	0.723824	0.765267	0.00770697
G7J715	Early flowering protein OS=Medicago truncatula GN=MTR_3g103970 PE=4 SV=1 - [G7J715_MEDTR]	1.89	1	1	1	688	75.3961	8.04541	0.816353	0.801704	0.754881	0.790979	0.00777418
I3SMM1	Uncharacterized protein OS=Medicago truncatula PE=2 SV=1 - [I3SMM1_MEDTR]	4.39	1	1	1	205	23.2858	6.02393	0.733526	0.773182	0.803995	0.770235	0.00778785
Q29ZN5	Def3.1 (Fragment) OS=Medicago truncatula GN=Def3.1 PE=4 SV=1 - [Q29ZN5_MEDTR]	38.89	2	2	3	54	6.1697	7.09326	0.795927	0.850327	0.812118	0.819457	0.00788466
G8A1Y3	Limonene synthase OS=Medicago truncatula GN=MTR_127s0023 PE=3 SV=1 - [G8A1Y3_MEDTR]	4.52	1	1	1	199	23.1855	6.63916	0.591906	0.571957	0.683808	0.61589	0.00794531
A0A072VMH5	MtN26 OS=Medicago truncatula GN=MTR_1g080990 PE=4 SV=1 - [A0A072VMH5_MEDTR]	5.7	1	1	1	158	17.7322	4.97021	0.492112	0.404535	0.564214	0.486954	0.00800051
G7IFH1	Optic atrophy 3 protein OS=Medicago truncatula GN=MTR_2g014860 PE=4 SV=1 - [G7IFH1_MEDTR]	7.1	1	1	1	169	19.1556	9.87646	0.738044	0.790126	0.712638	0.746936	0.00802423
Q8H1L8	Superoxide dismutase (Fragment) OS=Medicago sativa GN=MnSOD PE=2 SV=1 - [Q8H1L8_MEDSA]	47	1	4	9	100	11.0046	7.72314	0.726106	0.797317	0.736111	0.753178	0.00803397
A0A072UH65	Fatty acyl-CoA synthetase family protein OS=Medicago truncatula GN=MTR_4g011790 PE=4 SV=1 - [A0A072UH65_MEDTR]	11.19	6	6	6	599	65.6743	7.15186	0.814128	0.853883	0.799935	0.822649	0.00818624
A0A072V561	Disease-resistance response protein OS=Medicago truncatula GN=MTR_2g035105 PE=3 SV=1 - [A0A072V561_MEDTR]	29.3	1	5	8	157	16.6664	4.65283	0.483846	0.558082	0.625149	0.555692	0.00833063
I3SN56	Uncharacterized protein OS=Medicago truncatula PE=2 SV=1 - [I3SN56_MEDTR]	6.88	1	1	7	247	24.8581	6.66846	0.815299	0.853997	0.798708	0.822668	0.00842456
G7JJ29	CASP-like protein OS=Medicago truncatula GN=MTR_4g118800 PE=2 SV=1 - [G7JJ29_MEDTR]	3.74	1	1	1	187	20.1978	9.81787	0.51863	0.65082	0.557749	0.575733	0.00843115
A0A072UV90	Serine/Threonine-kinase Nek4 OS=Medicago truncatula GN=MTR_4g051648 PE=4 SV=1 - [A0A072UV90_MEDTR]	0.78	1	1	1	1029	113.882	6.66846	0.786127	0.774189	0.835413	0.798576	0.00854355
G7J567	General regulatory factor 2 OS=Medicago truncatula GN=MTR_3g100620 PE=2 SV=1 - [G7J567_MEDTR]	65.08	11	13	24	252	28.4192	4.76709	0.86123	0.808405	0.821709	0.830448	0.0086397
A0A072UM13	Heat shock cognate 70 kDa protein OS=Medicago truncatula GN=MTR_4g063720 PE=3 SV=1 - [A0A072UM13_MEDTR]	56.09	2	28	81	649	71.013	5.14795	0.7447	0.816563	0.771592	0.777618	0.00876926
W0G6D9	Inositol transporter OS=Medicago sativa subsp. falcata GN=INT PE=2 SV=1 - [W0G6D9_MEDSF]	8.22	4	4	5	572	62.3557	8.33838	0.783131	0.839532	0.829162	0.817275	0.00887796
A0A072TIU5	DUF3411 domain protein OS=Medicago truncatula GN=MTR_0013s0150 PE=4 SV=1 - [A0A072TIU5_MEDTR]	19.16	5	6	12	381	40.9042	7.85498	0.734796	0.767579	0.810495	0.770957	0.00903311
A0A072V424	Plant phospholipase-like protein OS=Medicago truncatula GN=MTR_3g118020 PE=4 SV=1 - [A0A072V424_MEDTR]	4.22	1	1	1	308	34.0741	4.89404	0.683645	0.567905	0.658261	0.636604	0.00921243
G7KF21	Uncharacterized protein OS=Medicago truncatula GN=MTR_5g030290 PE=4 SV=1 - [G7KF21_MEDTR]	8.33	1	1	1	120	12.6076	4.75439	0.669182	0.595227	0.532704	0.599038	0.00953898
B7FLC5	26S proteasome regulatory subunit N5 OS=Medicago truncatula GN=MTR_8g092450 PE=2 SV=1 - [B7FLC5_MEDTR]	20.63	7	7	9	441	50.5527	6.87354	0.819604	0.838813	0.775999	0.811472	0.00957667
Q43560	Class-10 pathogenesis-related protein 1 OS=Medicago sativa GN=MSPR10-1 PE=2 SV=1 - [PR1_MEDSA]	29.3	1	5	8	157	16.6345	4.729	0.288204	0.448054	0.22176	0.319339	0.00959415
A0A072W0T5	Photosystem II Pbs27 protein OS=Medicago truncatula GN=MTR_1g103810 PE=3 SV=1 - [A0A072W0T5_MEDTR]	13.17	3	3	4	205	22.5496	6.60986	0.847018	0.794592	0.843625	0.828412	0.00960412
A0A072TNU9	Fimbrial protein (Pilin) OS=Medicago truncatula GN=MTR_1599s0020 PE=4 SV=1 - [A0A072TNU9_MEDTR]	4.86	1	1	1	185	18.6725	5.16064	0.86085	0.807911	0.808199	0.825653	0.0100357
Q1RU62	Histone H4 OS=Medicago truncatula GN=MTR_2g096100 PE=2 SV=1 - [Q1RU62_MEDTR]	51.46	6	6	27	103	11.4024	11.4731	0.548474	0.539977	0.669757	0.58607	0.010099
G7J3V7	Thylakoid lumenal 17.9 kDa protein OS=Medicago truncatula GN=MTR_3g099140 PE=4 SV=1 - [G7J3V7_MEDTR]	30.56	4	4	7	216	23.9763	6.78564	0.815913	0.863359	0.807877	0.829049	0.0100991
G8A1N2	PsbP domain-containing protein OS=Medicago truncatula GN=MTR_122s0055 PE=4 SV=1 - [G8A1N2_MEDTR]	5.49	1	1	1	237	26.3677	9.1001	0.828717	0.846297	0.784693	0.819902	0.0101911
B7FIU8	Putative uncharacterized protein OS=Medicago truncatula PE=2 SV=1 - [B7FIU8_MEDTR]	6.2	1	1	1	258	29.0898	8.1626	0.673229	0.599359	0.71735	0.663313	0.0102902
A0A072UUQ2	Photosystem II biogenesis protein OS=Medicago truncatula GN=MTR_4g045980 PE=3 SV=1 - [A0A072UUQ2_MEDTR]	19.47	5	6	13	303	34.4968	8.646	0.772073	0.840961	0.806431	0.806488	0.0103962
G7L7H0	Malic enzyme OS=Medicago truncatula GN=MTR_8g102620 PE=3 SV=1 - [G7L7H0_MEDTR]	41.12	15	20	38	591	65.2958	6.3667	0.779551	0.846134	0.800274	0.808653	0.0104051
G7LG19	Prefoldin OS=Medicago truncatula GN=MTR_8g039140 PE=4 SV=1 - [G7LG19_MEDTR]	29.46	3	3	3	112	13.0318	8.32373	0.722127	0.676825	0.775007	0.724653	0.0104503
G7JZX8	Clathrin-adaptor medium chain AP-2 OS=Medicago truncatula GN=MTR_5g014330 PE=3 SV=1 - [G7JZX8_MEDTR]	2.95	1	1	1	407	45.6169	8.90967	0.670535	0.741732	0.764796	0.725688	0.0105266
G7JEF1	Uncharacterized protein OS=Medicago truncatula GN=MTR_4g007030 PE=4 SV=1 - [G7JEF1_MEDTR]	47.49	13	13	17	259	28.9616	9.5835	0.727011	0.786177	0.805312	0.772833	0.0105923
A0A072UA20	ATP-dependent Clp protease OS=Medicago truncatula GN=MTR_6g461650 PE=4 SV=1 - [A0A072UA20_MEDTR]	34.92	3	3	8	126	14.0313	8.35303	0.768869	0.839616	0.792544	0.800343	0.0106712
A0A072VTY6	Calmodulin-domain kinase CDPK protein OS=Medicago truncatula GN=MTR_1g052530 PE=3 SV=1 - [A0A072VTY6_MEDTR]	5.3	1	3	6	528	60.093	6.60986	0.831335	0.848591	0.78613	0.822019	0.0107719
A0A072U7I8	Chlorophyll a-b binding protein, chloroplastic OS=Medicago truncatula GN=MTR_6g033320 PE=3 SV=1 - [A0A072U7I8_MEDTR]	19.42	8	8	37	242	26.4055	7.02002	0.636734	0.745103	0.648645	0.676827	0.0110845
G7K0Y0	SWIB/MDM2 domain protein OS=Medicago truncatula GN=MTR_5g005200 PE=2 SV=1 - [G7K0Y0_MEDTR]	22.38	3	3	7	143	15.6583	10.228	0.814944	0.766133	0.835942	0.805673	0.0111346
A2Q3W4	Dihydroflavonol 4-reductase-like protein OS=Medicago truncatula GN=MTR_7g074710 PE=2 SV=1 - [A2Q3W4_MEDTR]	23.01	6	6	11	326	35.9785	5.61768	0.535748	0.672848	0.636371	0.614989	0.0111487
G7II25	Transmembrane amino acid transporter family protein OS=Medicago truncatula GN=MTR_2g101920 PE=4 SV=2 - [G7II25_MEDTR]	2.39	1	1	1	461	51.2859	9.18799	0.731915	0.78566	0.812896	0.776824	0.0111739
G7L831	TCP-1/cpn60 chaperonin family protein OS=Medicago truncatula GN=MTR_8g088270 PE=3 SV=1 - [G7L831_MEDTR]	16.36	7	7	9	544	58.816	6.16357	0.771118	0.842691	0.809388	0.807732	0.0113695
G7LBF8	Glutathione peroxidase OS=Medicago truncatula GN=MTR_8g105630 PE=3 SV=2 - [G7LBF8_MEDTR]	52.69	6	8	11	167	18.9557	8.19189	0.754662	0.822611	0.816714	0.797996	0.0113785
G7INT9	Chlorophyll a-b binding protein, chloroplastic OS=Medicago truncatula GN=MTR_2g008610 PE=3 SV=1 - [G7INT9_MEDTR]	46.36	8	8	23	261	27.6583	6.59521	0.7092	0.776328	0.673417	0.719648	0.0113788
A0A072VNC8	Elongation factor 1-alpha OS=Medicago truncatula GN=MTR_1g085410 PE=3 SV=1 - [A0A072VNC8_MEDTR]	11.31	1	6	18	442	48.9895	7.98682	0.701045	0.788872	0.769803	0.75324	0.011482
G7J4Y0	Aldehyde dehydrogenase OS=Medicago truncatula GN=MTR_3g088150 PE=3 SV=2 - [G7J4Y0_MEDTR]	7.76	2	3	3	490	53.4099	7.15186	0.786502	0.805484	0.723599	0.771861	0.0115617
O24101	Lipid transfer protein OS=Medicago truncatula GN=MtN5 PE=2 SV=2 - [O24101_MEDTR]	10.78	1	1	1	102	10.7964	8.67529	0.712537	0.803111	0.729768	0.748472	0.0119697
Q7DMP7	Histone H3 (Fragment) OS=Medicago sativa PE=2 SV=1 - [Q7DMP7_MEDSA]	31.45	5	5	14	124	14.0368	10.8286	0.711949	0.765413	0.803517	0.760293	0.012053
B7FIS0	Putative uncharacterized protein OS=Medicago truncatula PE=2 SV=1 - [B7FIS0_MEDTR]	3.75	2	2	2	480	53.869	5.36377	0.833513	0.762678	0.821696	0.805962	0.0125104
G7IWU6	Photosystem II 5 kDa protein OS=Medicago truncatula GN=MTR_3g030860 PE=2 SV=1 - [G7IWU6_MEDTR]	11.43	1	1	3	105	11.2006	9.29053	0.7353	0.653887	0.760113	0.716434	0.0125602
G7IT14	Glycosyltransferase OS=Medicago truncatula GN=MTR_2g059240 PE=3 SV=1 - [G7IT14_MEDTR]	3.19	1	1	1	470	52.2087	6.31592	0.718172	0.694386	0.793968	0.735509	0.012643
A0A072UKS2	PfkB family carbohydrate kinase OS=Medicago truncatula GN=MTR_4g067310 PE=3 SV=1 - [A0A072UKS2_MEDTR]	21.15	4	6	11	331	35.2853	5.33838	0.759708	0.837105	0.808551	0.801788	0.0127489
G7IF81	CS domain protein OS=Medicago truncatula GN=MTR_1g088700 PE=4 SV=2 - [G7IF81_MEDTR]	17.49	2	3	4	183	20.0857	4.53857	0.812109	0.791676	0.860798	0.821528	0.0129405
G7L6G9	Glutathione S-transferase OS=Medicago truncatula GN=MTR_7g065590 PE=2 SV=1 - [G7L6G9_MEDTR]	8.48	1	2	2	224	26.1026	5.41455	0.635213	0.746267	0.726378	0.702619	0.0129608
G7IBM3	Histone H2B OS=Medicago truncatula GN=MTR_1g068600 PE=2 SV=1 - [G7IBM3_MEDTR]	47.06	1	8	43	136	15.1294	10.0815	0.748731	0.833175	0.773232	0.785046	0.0133439
G7IAM4	Tripeptidyl peptidase II OS=Medicago truncatula GN=MTR_1g101030 PE=4 SV=2 - [G7IAM4_MEDTR]	17.17	17	19	26	1369	151.572	6.39209	0.742827	0.81825	0.813743	0.791607	0.0134602
A0A072USG1	ATP-dependent chaperone ClpB OS=Medicago truncatula GN=MTR_4g109450 PE=3 SV=1 - [A0A072USG1_MEDTR]	7.29	3	5	7	850	94.5229	6.58057	0.80971	0.713813	0.768782	0.764102	0.0135878
B7FJU8	Putative uncharacterized protein (Fragment) OS=Medicago truncatula PE=2 SV=1 - [B7FJU8_MEDTR]	3.38	1	1	1	266	29.1003	7.1665	0.781923	0.711674	0.803425	0.765674	0.0136916
A0A072URC7	ATP-dependent Clp protease proteolytic subunit OS=Medicago truncatula GN=MTR_4g099360 PE=3 SV=1 - [A0A072URC7_MEDTR]	24.34	6	6	7	304	33.5705	9.46631	0.78994	0.86282	0.813981	0.822247	0.0142397
A0A072TRV0	Aldo/keto reductase family oxidoreductase OS=Medicago truncatula GN=MTR_8g070095 PE=4 SV=1 - [A0A072TRV0_MEDTR]	8.46	3	3	4	319	35.6635	6.1001	0.811418	0.71729	0.78126	0.769989	0.0142459
A0A072UL99	Uncharacterized protein OS=Medicago truncatula GN=MTR_4g071190 PE=4 SV=1 - [A0A072UL99_MEDTR]	44.94	11	11	23	336	38.2751	6.82959	0.72569	0.718955	0.812073	0.75224	0.0143281
Q8W596	Fe-superoxide dismutase OS=Medicago sativa GN=sodB PE=2 SV=1 - [Q8W596_MEDSA]	22.68	7	7	16	313	35.3417	6.15088	0.695284	0.543405	0.551107	0.596599	0.0146629
A0A072U4U7	Uncharacterized protein OS=Medicago truncatula GN=MTR_6g004140 PE=4 SV=1 - [A0A072U4U7_MEDTR]	4.71	1	1	1	170	18.6643	8.71924	0.850016	0.769377	0.791407	0.8036	0.014682
G7J582	Gibberellin-regulated family protein OS=Medicago truncatula GN=MTR_3g113890 PE=4 SV=1 - [G7J582_MEDTR]	7.77	1	1	1	103	11.2223	8.11865	0.611289	0.718583	0.732862	0.687578	0.0147478
A2Q5B6	Aldo/keto reductase OS=Medicago truncatula GN=MTR_7g021850 PE=4 SV=1 - [A2Q5B6_MEDTR]	24.48	4	8	10	339	37.6401	5.85889	0.601295	0.717565	0.721785	0.680215	0.0149012
B9VV95	Aquaporin OS=Medicago sativa subsp. falcata GN=PIP2-1 PE=2 SV=1 - [B9VV95_MEDSF]	19.16	5	5	22	287	30.885	7.35693	0.747917	0.830827	0.746663	0.775136	0.0149929
A0A072U870	Glycosyltransferase OS=Medicago truncatula GN=MTR_6g038220 PE=3 SV=1 - [A0A072U870_MEDTR]	18.2	5	8	11	456	50.9992	5.45264	0.720419	0.693119	0.801401	0.738313	0.0150887
D9IZ78	Chitinase OS=Medicago sativa PE=2 SV=1 - [D9IZ78_MEDSA]	17.15	1	3	4	309	33.5169	8.07471	0.61167	0.749569	0.680312	0.680517	0.0151732
B7FGG6	Small ubiquitin-related modifier OS=Medicago truncatula PE=2 SV=1 - [B7FGG6_MEDTR]	42.57	1	3	4	101	11.2065	5.2749	0.855606	0.782499	0.836353	0.824819	0.0152411
A0A072TMD5	Uncharacterized protein OS=Medicago truncatula GN=MTR_8g009780 PE=4 SV=1 - [A0A072TMD5_MEDTR]	0.46	1	1	1	2158	242.925	5.94775	0.697855	0.760612	0.805041	0.754503	0.0156642
G7JLE6	SNF1-related kinase regulatory subunit gamma 1 OS=Medicago truncatula GN=MTR_4g103550 PE=4 SV=1 - [G7JLE6_MEDTR]	3.52	1	1	1	341	37.6365	5.75732	0.753737	0.785791	0.671084	0.736871	0.016449
G7J7Y2	Small GTPase family RAB protein OS=Medicago truncatula GN=MTR_3g064390 PE=4 SV=1 - [G7J7Y2_MEDTR]	12.5	1	2	3	200	21.8269	7.28369	0.775587	0.849047	0.764148	0.796261	0.0166207
G7JDD3	Metal-dependent phosphohydrolase OS=Medicago truncatula GN=MTR_4g023480 PE=4 SV=2 - [G7JDD3_MEDTR]	8.39	2	2	2	286	32.5677	8.00146	0.745735	0.721573	0.825629	0.764312	0.0173352
A0A072UEL2	Root phototropism-like protein OS=Medicago truncatula GN=MTR_5g075640 PE=4 SV=1 - [A0A072UEL2_MEDTR]	2.8	1	1	1	536	59.4716	7.31299	0.740227	0.834275	0.805993	0.793498	0.0177182
A0A072TKV0	Glycosyltransferase OS=Medicago truncatula GN=MTR_8g006710 PE=3 SV=1 - [A0A072TKV0_MEDTR]	9.4	2	4	4	468	52.0098	5.50342	0.813482	0.865355	0.781164	0.82	0.0180574
A0A072TNP2	NADH-ubiquinone oxidoreductase 19 kDa subunit family protein OS=Medicago truncatula GN=MTR_8g035900 PE=4 SV=1 - [A0A072TNP2_MEDTR]	12.66	1	1	2	79	8.66837	8.19189	0.735933	0.730684	0.829393	0.765337	0.018163
G7ID53	Embryo-specific protein OS=Medicago truncatula GN=MTR_1g102420 PE=4 SV=1 - [G7ID53_MEDTR]	6.35	1	1	1	189	21.0483	5.43994	0.603549	0.679145	0.485911	0.589535	0.0182481
I3SAR3	Uncharacterized protein OS=Medicago truncatula PE=2 SV=1 - [I3SAR3_MEDTR]	24.32	5	5	5	222	25.0396	5.24951	0.70418	0.804997	0.794208	0.767795	0.0184218
G7IMZ2	Disease-resistance response protein OS=Medicago truncatula GN=MTR_2g035170 PE=2 SV=1 - [G7IMZ2_MEDTR]	50.32	6	6	12	157	17.1939	5.18604	0.474466	0.68086	0.562604	0.572643	0.0190185
B7FMR2	Putative uncharacterized protein OS=Medicago truncatula PE=2 SV=1 - [B7FMR2_MEDTR]	3.56	1	1	1	225	26.4469	6.15088	0.60914	0.762942	0.671284	0.681122	0.0190648
I3SC99	Uncharacterized protein OS=Medicago truncatula PE=2 SV=1 - [I3SC99_MEDTR]	3.25	1	1	1	308	35.0252	6.13818	0.547076	0.723186	0.642132	0.637465	0.0191423
G7LA68	Strictosidine synthase family protein OS=Medicago truncatula GN=MTR_8g074210 PE=4 SV=2 - [G7LA68_MEDTR]	4	1	1	2	375	41.4607	6.69775	0.663328	0.639673	0.779158	0.694053	0.0192712
B7FH98	Thioredoxin OS=Medicago truncatula GN=MTR_7g093490 PE=2 SV=1 - [B7FH98_MEDTR]	16.57	4	4	7	181	21.2939	8.41162	0.822432	0.873897	0.791223	0.829184	0.019336
G7I6D5	Histone H2A OS=Medicago truncatula GN=MTR_1g011750 PE=2 SV=2 - [G7I6D5_MEDTR]	34.33	1	5	13	134	14.308	10.3892	0.789789	0.873578	0.808996	0.824121	0.0201367
G1EI50	Hsp23 OS=Medicago sativa PE=2 SV=1 - [G1EI50_MEDSA]	20.57	4	4	5	209	23.3609	5.63037	0.786214	0.823692	0.712583	0.774163	0.0202507
A0A072UTX7	Patellin-like protein OS=Medicago truncatula GN=MTR_4g033435 PE=4 SV=1 - [A0A072UTX7_MEDTR]	44.2	22	23	37	595	66.2223	4.7417	0.697525	0.769701	0.616151	0.694459	0.0204281
G7JIP5	Ser/thr-rich protein T10 in DGCR region-like protein OS=Medicago truncatula GN=MTR_4g083440 PE=4 SV=1 - [G7JIP5_MEDTR]	4	1	1	1	275	31.4488	6.03662	0.779438	0.851475	0.750407	0.793773	0.0205707
A0A072V074	Cytochrome P450 family protein OS=Medicago truncatula GN=MTR_4g095050 PE=3 SV=1 - [A0A072V074_MEDTR]	2.36	1	1	1	509	57.7662	8.93896	0.75987	0.852492	0.762647	0.79167	0.0206653
I3SLS6	Uncharacterized protein OS=Medicago truncatula PE=2 SV=1 - [I3SLS6_MEDTR]	3.05	1	1	1	361	39.7937	5.41455	0.635946	0.517958	0.708046	0.62065	0.0206714
G7IMF5	Drug resistance transporter-like ABC domain protein OS=Medicago truncatula GN=MTR_2g102670 PE=3 SV=1 - [G7IMF5_MEDTR]	6.38	2	10	10	1410	158.334	7.09326	0.723276	0.835261	0.75073	0.769756	0.0207561
G7JTN1	60S ribosomal L35-like protein OS=Medicago truncatula GN=MTR_4g062410 PE=3 SV=1 - [G7JTN1_MEDTR]	28.46	2	4	8	123	14.2454	10.7114	0.729425	0.620265	0.765474	0.705055	0.021211
A0A072UTT2	Acetyltransferase (GNAT) domain protein OS=Medicago truncatula GN=MTR_4g134670 PE=4 SV=1 - [A0A072UTT2_MEDTR]	4.6	2	2	2	478	54.7081	8.20654	0.832257	0.785908	0.873963	0.830709	0.0218303
A0A072UDG9	Neutral alpha-glucosidase OS=Medicago truncatula GN=MTR_5g026610 PE=3 SV=1 - [A0A072UDG9_MEDTR]	5.01	3	3	3	759	84.4692	5.5415	0.708086	0.828499	0.734771	0.757119	0.0218603
A0A072TXK3	S-adenosyl-L-methionine-dependent methyltransferase superfamily protein, putative OS=Medicago truncatula GN=MTR_7g023150 PE=4 SV=1 - [A0A072TXK3_MEDTR]	10.99	1	1	1	91	10.6803	8.67529	0.677254	0.806096	0.762469	0.748606	0.0219078
I3SZG9	Chlorophyll a-b binding protein, chloroplastic OS=Medicago truncatula GN=MTR_5g098785 PE=2 SV=1 - [I3SZG9_MEDTR]	37.91	8	8	35	277	29.7202	8.25049	0.761039	0.858952	0.777027	0.799006	0.0220161
B7FIZ5	Chlorophyll a-b binding protein, chloroplastic OS=Medicago truncatula GN=MTR_4g015570 PE=2 SV=1 - [B7FIZ5_MEDTR]	21.8	7	7	36	289	31.5002	6.56592	0.723174	0.824793	0.701949	0.749972	0.0222247
B7FJS8	Uncharacterized protein OS=Medicago truncatula PE=2 SV=1 - [B7FJS8_MEDTR]	21.9	8	8	10	452	51.2839	6.93213	0.757306	0.817925	0.856132	0.810454	0.022275
A0A072VQ46	Prolyl oligopeptidase-like protein OS=Medicago truncatula GN=MTR_1g026370 PE=4 SV=1 - [A0A072VQ46_MEDTR]	6.23	1	3	3	530	59.961	5.21143	0.752376	0.572878	0.650658	0.658638	0.0224019
G7KH99	1-aminocyclopropane-1-carboxylate oxidase OS=Medicago truncatula GN=MTR_5g085330 PE=3 SV=1 - [G7KH99_MEDTR]	19.18	2	5	8	318	36.4656	6.20166	0.843143	0.729225	0.764386	0.778918	0.0224283
B7FGX5	Glutathione S-transferase, amino-terminal domain protein OS=Medicago truncatula GN=MTR_2g070070 PE=2 SV=1 - [B7FGX5_MEDTR]	16.44	4	4	7	219	25.654	6.02393	0.740061	0.814115	0.843333	0.79917	0.0226283
A0A072TLJ0	Phosphoenolpyruvate carboxylase OS=Medicago truncatula GN=MTR_0002s0890 PE=3 SV=1 - [A0A072TLJ0_MEDTR]	5.61	4	7	13	1051	117.666	7.2251	0.762911	0.857905	0.828938	0.816585	0.0226909
G7IQG4	Fungal proteinase A, aspartic proteinase superfamily protein OS=Medicago truncatula GN=MTR_2g045420 PE=3 SV=1 - [G7IQG4_MEDTR]	1.78	1	1	1	507	56.859	4.98291	0.634906	0.780427	0.739923	0.718419	0.0229033
I3SSJ4	Uncharacterized protein OS=Medicago truncatula PE=2 SV=1 - [I3SSJ4_MEDTR]	25.73	6	6	16	241	26.2542	6.20166	0.804946	0.867492	0.76873	0.813723	0.0231502
G7JKM1	LRR and NB-ARC domain disease resistance protein OS=Medicago truncatula GN=MTR_4g014160 PE=3 SV=2 - [G7JKM1_MEDTR]	0.65	1	1	1	928	106.073	5.32568	0.763679	0.775978	0.862238	0.800632	0.0233449
A2Q3H3	Peptidase, cysteine peptidase active site OS=Medicago truncatula GN=MTR_7g114070 PE=4 SV=1 - [A2Q3H3_MEDTR]	4.12	2	2	2	340	36.6382	7.06396	0.646026	0.77336	0.601729	0.673705	0.0239653
A0A072U3N8	Chalcone-flavanone isomerase family protein OS=Medicago truncatula GN=MTR_7g094980 PE=4 SV=1 - [A0A072U3N8_MEDTR]	26.15	6	6	12	283	31.5724	9.21729	0.764696	0.867255	0.799043	0.810331	0.024333
B7FHQ2	Alpha-soluble NSF attachment protein OS=Medicago truncatula GN=MTR_3g072080 PE=2 SV=1 - [B7FHQ2_MEDTR]	24.57	6	6	11	289	32.5912	5.16064	0.847617	0.740136	0.814014	0.800589	0.0244182
A0A072V079	Glycosyltransferase OS=Medicago truncatula GN=MTR_3g479470 PE=3 SV=1 - [A0A072V079_MEDTR]	3.51	2	2	2	485	54.8465	6.22705	0.774514	0.70068	0.829058	0.768084	0.0247753
G7KWT9	Enoyl-CoA hydratase/isomerase family protein OS=Medicago truncatula GN=MTR_7g024300 PE=2 SV=1 - [G7KWT9_MEDTR]	10.73	2	2	2	233	25.5285	8.1626	0.803274	0.652488	0.732176	0.729312	0.0249229
G7KAG7	Thylakoid lumenal 29 kDa protein OS=Medicago truncatula GN=MTR_5g064610 PE=3 SV=1 - [G7KAG7_MEDTR]	44.19	15	15	46	353	38.8789	8.08936	0.803676	0.86385	0.757018	0.808182	0.025016
G7K383	Glycosyltransferase OS=Medicago truncatula GN=MTR_5g090620 PE=3 SV=1 - [G7K383_MEDTR]	5.22	3	3	3	479	53.1964	6.06201	0.597454	0.730971	0.758732	0.695719	0.0257377
G7K6E4	Alkyl transferase OS=Medicago truncatula GN=MTR_5g070210 PE=3 SV=1 - [G7K6E4_MEDTR]	20.97	5	5	9	310	35.2743	7.48877	0.563196	0.732871	0.718472	0.671513	0.0262705
A0A072UV41	Methyltransferase OS=Medicago truncatula GN=MTR_3g032530 PE=3 SV=1 - [A0A072UV41_MEDTR]	5.39	1	1	1	297	33.5648	6.78564	0.723892	0.828213	0.688042	0.746715	0.0264633
G7KWC7	Disease resistance-responsive, dirigent domain protein OS=Medicago truncatula GN=MTR_7g093870 PE=4 SV=1 - [G7KWC7_MEDTR]	5.5	1	1	1	218	23.9352	6.63916	0.779413	0.777445	0.873049	0.809969	0.0264671
A0A072VLL6	Glutathione S-transferase tau OS=Medicago truncatula GN=MTR_1g067180 PE=4 SV=1 - [A0A072VLL6_MEDTR]	26.92	2	6	15	234	27.0008	5.64307	0.634375	0.746519	0.788452	0.723115	0.0264987
Q2HW44	TPR repeat OS=Medicago truncatula GN=MtrDRAFT_AC147963g33v2 PE=4 SV=2 - [Q2HW44_MEDTR]	10.65	3	3	6	263	29.5514	5.98584	0.749548	0.804561	0.861691	0.805266	0.0265442
G7JXK2	Uncharacterized protein OS=Medicago truncatula GN=MTR_5g022610 PE=4 SV=2 - [G7JXK2_MEDTR]	2.27	2	2	2	794	89.6667	5.2876	0.750025	0.774036	0.862841	0.795634	0.0270484
A0A072VAN9	Photosystem II Pbs27 protein OS=Medicago truncatula GN=MTR_2g090200 PE=3 SV=1 - [A0A072VAN9_MEDTR]	23.53	4	4	32	170	18.7061	9.93506	0.679302	0.806836	0.647733	0.71129	0.0272234
A0A072TNV1	Carotenoid 9,10(9',10')-cleavage dioxygenase OS=Medicago truncatula GN=MTR_8g037310 PE=4 SV=1 - [A0A072TNV1_MEDTR]	5.57	1	4	7	575	65.4415	8.77783	0.683261	0.764024	0.825811	0.757699	0.0278088
B7FN10	Photosystem I subunit O OS=Medicago truncatula GN=MTR_4g052420 PE=2 SV=1 - [B7FN10_MEDTR]	5.07	1	1	8	138	15.1429	9.72998	0.779437	0.880282	0.828592	0.829437	0.0279224
G7JV35	Magnesium-dependent phosphatase-like protein OS=Medicago truncatula GN=MTR_4g093560 PE=4 SV=1 - [G7JV35_MEDTR]	23.86	4	4	5	176	20.0842	8.70459	0.788056	0.841226	0.711854	0.780379	0.0280008
G7JGS6	Cytochrome C oxidase, subunit VIb family protein OS=Medicago truncatula GN=MTR_4g131150 PE=4 SV=1 - [G7JGS6_MEDTR]	7.77	1	1	1	103	11.8649	8.99756	0.85055	0.731047	0.807665	0.796421	0.0282355
A0A072VMG3	Chitinase / Hevein / PR-4 / Wheatwin2 OS=Medicago truncatula GN=MTR_1g080810 PE=4 SV=1 - [A0A072VMG3_MEDTR]	11.81	1	1	1	144	16.1999	8.55811	0.462699	0.650706	0.684808	0.599404	0.0284555
G7JGC9	Nodulin-like protein OS=Medicago truncatula GN=MTR_4g082860 PE=2 SV=1 - [G7JGC9_MEDTR]	50.4	4	7	33	125	12.6952	4.90674	0.784233	0.859397	0.735779	0.793136	0.0289173
A0A072VGT5	Uncharacterized protein OS=Medicago truncatula GN=MTR_2g437910 PE=4 SV=1 - [A0A072VGT5_MEDTR]	7.85	4	4	4	624	69.9077	5.65576	0.765729	0.835874	0.870821	0.824141	0.0295124
A0A072TVC3	50S ribosomal protein L29 OS=Medicago truncatula GN=MTR_8g090185 PE=3 SV=1 - [A0A072TVC3_MEDTR]	25.6	6	6	12	168	19.0434	10.1548	0.758672	0.654525	0.809453	0.740883	0.029601
A0A072VF46	Cysteine-rich receptor-kinase-like protein OS=Medicago truncatula GN=MTR_1g021632 PE=3 SV=1 - [A0A072VF46_MEDTR]	1.95	1	1	2	667	75.3463	5.75732	0.810923	0.882433	0.775881	0.823079	0.0300003
G7JNF5	L-ascorbate peroxidase OS=Medicago truncatula GN=MTR_4g073410 PE=2 SV=1 - [G7JNF5_MEDTR]	45.99	12	12	23	287	31.7142	6.7417	0.717066	0.849336	0.788038	0.784813	0.0301233
G7L4R0	Magnesium-protoporphyrin IX monomethyl ester cyclase OS=Medicago truncatula GN=MTR_7g088340 PE=3 SV=1 - [G7L4R0_MEDTR]	19.85	7	7	12	403	47.1501	8.66064	0.766501	0.722741	0.856522	0.781921	0.0310975
Q9STA2	Hydroperoxide lyase OS=Medicago sativa GN=cyp74B4v2 PE=2 SV=1 - [Q9STA2_MEDSA]	32.5	2	13	31	480	53.869	8.1333	0.837901	0.874152	0.765977	0.82601	0.031797
A0A072VRI7	Uncharacterized protein OS=Medicago truncatula GN=MTR_1g107055 PE=4 SV=1 - [A0A072VRI7_MEDTR]	3.09	1	1	1	194	21.2964	7.02002	0.487822	0.700435	0.412738	0.533665	0.0324792
B7FLB5	Putative uncharacterized protein OS=Medicago truncatula PE=2 SV=1 - [B7FLB5_MEDTR]	4.73	1	1	1	338	36.8746	7.09326	0.653114	0.821419	0.7508	0.741777	0.0339015
G7KUF1	Exo-polyalpha-D-galacturonosidase-like protein OS=Medicago truncatula GN=MTR_7g092470 PE=3 SV=1 - [G7KUF1_MEDTR]	2.28	1	1	1	482	53.9779	6.7417	0.594723	0.799228	0.681261	0.691737	0.0350338
I3SDM9	Uncharacterized protein OS=Medicago truncatula PE=2 SV=1 - [I3SDM9_MEDTR]	41.4	1	7	19	157	16.5986	4.99561	0.7726	0.733074	0.871343	0.792339	0.0370398
A0A072UGV0	Glutathione S-transferase, amino-terminal domain protein OS=Medicago truncatula GN=MTR_4g019780 PE=3 SV=1 - [A0A072UGV0_MEDTR]	4.55	1	1	4	220	25.2643	5.2749	0.584737	0.801032	0.653929	0.679899	0.0374772
A0A072TUZ6	Sugar porter (SP) family MFS transporter OS=Medicago truncatula GN=MTR_8g102860 PE=3 SV=1 - [A0A072TUZ6_MEDTR]	3.44	1	2	99	465	51.3864	8.71924	0.71054	0.823033	0.844086	0.792553	0.0376897
A0A072VLF3	NAD(P)-linked oxidoreductase superfamily protein, putative OS=Medicago truncatula GN=MTR_2g085135 PE=4 SV=1 - [A0A072VLF3_MEDTR]	10.71	1	1	1	112	12.4419	7.31299	0.787206	0.845002	0.689734	0.773981	0.0379126
I3SN92	Uncharacterized protein OS=Medicago truncatula PE=2 SV=1 - [I3SN92_MEDTR]	17.3	2	5	11	289	30.8762	8.41162	0.856498	0.71627	0.706893	0.759887	0.0382835
A0A072V2P9	Carboxypeptidase OS=Medicago truncatula GN=MTR_4g122950 PE=3 SV=1 - [A0A072V2P9_MEDTR]	7.23	2	2	3	484	54.9773	5.78271	0.771345	0.855995	0.699141	0.775494	0.0384281
A0A072UGE8	D-glycerate dehydrogenase/hydroxypyruvate reductase OS=Medicago truncatula GN=MTR_6g007170 PE=3 SV=1 - [A0A072UGE8_MEDTR]	36.01	10	10	13	386	42.2237	6.99072	0.745025	0.875388	0.751235	0.79055	0.0387197
G7I9L3	Elongation factor 1-alpha OS=Medicago truncatula GN=MTR_1g095650 PE=3 SV=2 - [G7I9L3_MEDTR]	33.93	1	13	44	448	49.3989	9.05615	0.65683	0.734896	0.838158	0.743295	0.0393909
A0A072VKG2	Allergen Pru protein, putative OS=Medicago truncatula GN=MTR_1g062340 PE=4 SV=1 - [A0A072VKG2_MEDTR]	3.69	1	1	3	244	25.889	5.08447	0.399797	0.64271	0.677876	0.573461	0.0395342
A0A072UR60	Glycoside hydrolase family 18 protein OS=Medicago truncatula GN=MTR_4g116920 PE=4 SV=1 - [A0A072UR60_MEDTR]	9.07	3	3	5	364	40.1319	5.04639	0.697702	0.841598	0.661934	0.733745	0.0399914
A0A072U5S4	Uncharacterized protein OS=Medicago truncatula GN=MTR_7g112060 PE=4 SV=1 - [A0A072U5S4_MEDTR]	6.47	1	1	1	201	23.4529	9.27588	0.778918	0.895988	0.792942	0.822616	0.0406709
G7JAE8	SPFH/band 7/PHB domain membrane-associated family protein OS=Medicago truncatula GN=MTR_3g106470 PE=4 SV=2 - [G7JAE8_MEDTR]	1.77	1	1	1	453	50.0669	5.99854	0.791575	0.778073	0.61426	0.72797	0.0411939
G7J2S2	Flavinator of succinate dehydrogenase OS=Medicago truncatula GN=MTR_3g098480 PE=4 SV=1 - [G7J2S2_MEDTR]	6.25	1	1	1	176	20.0707	9.86182	0.64807	0.735306	0.837821	0.740399	0.0418379
G7KRP2	Uncharacterized protein OS=Medicago truncatula GN=MTR_7g090330 PE=2 SV=1 - [G7KRP2_MEDTR]	5.49	1	1	1	182	18.6021	8.47021	0.653352	0.817347	0.796986	0.755895	0.0419067
G7K9G8	Uncharacterized protein OS=Medicago truncatula GN=MTR_5g018590 PE=4 SV=1 - [G7K9G8_MEDTR]	15.53	3	3	9	161	16.7738	5.03369	0.631678	0.811371	0.779345	0.740798	0.0426821
G7KGX9	M50 family peptidase OS=Medicago truncatula GN=MTR_5g082260 PE=4 SV=2 - [G7KGX9_MEDTR]	3.89	1	1	2	514	56.0584	5.33838	0.76023	0.8724	0.863502	0.832044	0.0429979
A0A072UZY2	LRR receptor-like kinase family protein OS=Medicago truncatula GN=MTR_3g075440 PE=4 SV=1 - [A0A072UZY2_MEDTR]	4.78	3	3	3	628	69.9489	9.12939	0.749802	0.884438	0.821656	0.818632	0.0430435
A0A072VAK2	Chlorophyll a-b binding protein, chloroplastic OS=Medicago truncatula GN=MTR_2g081090 PE=3 SV=1 - [A0A072VAK2_MEDTR]	44.3	6	6	25	237	25.8342	5.08447	0.761346	0.889008	0.766114	0.80549	0.0431749
A0A072U5A4	Chitinase / Hevein / PR-4 / Wheatwin2 OS=Medicago truncatula GN=MTR_7g115220 PE=4 SV=1 - [A0A072U5A4_MEDTR]	12.87	3	3	4	202	21.656	6.13818	0.568729	0.789701	0.536261	0.631564	0.0436668
G7K3B1	Glutathione S-transferase, amino-terminal domain protein OS=Medicago truncatula GN=MTR_5g090920 PE=3 SV=1 - [G7K3B1_MEDTR]	25.93	6	6	11	216	24.904	5.89697	0.582524	0.798961	0.735596	0.705694	0.0444944
A0A072TX89	Phosphoenolpyruvate phosphomutase OS=Medicago truncatula GN=MTR_7g005745 PE=4 SV=1 - [A0A072TX89_MEDTR]	20.09	1	4	9	219	24.3636	5.13525	0.838813	0.862837	0.728014	0.809888	0.0445356
A0A072UUX1	Aldo/keto reductase family oxidoreductase OS=Medicago truncatula GN=MTR_3g449790 PE=4 SV=1 - [A0A072UUX1_MEDTR]	18.61	8	8	17	360	39.6057	9.02686	0.722577	0.872422	0.809822	0.801607	0.0447707
A0A072VM69	Electron transfer flavoprotein subunit beta OS=Medicago truncatula GN=MTR_1g074170 PE=4 SV=1 - [A0A072VM69_MEDTR]	17.93	3	3	3	251	27.6538	7.75244	0.753245	0.89127	0.809239	0.817918	0.0451938
G7IJL4	Uncharacterized protein OS=Medicago truncatula GN=MTR_2g082930 PE=2 SV=1 - [G7IJL4_MEDTR]	16.28	4	4	5	215	24.7777	7.03467	0.863898	0.854144	0.737308	0.81845	0.0466929
A0A072V3B6	Uncharacterized protein OS=Medicago truncatula GN=MTR_3g111970 PE=4 SV=1 - [A0A072V3B6_MEDTR]	6.96	1	1	1	115	13.3226	8.36768	0.828534	0.74441	0.621293	0.731412	0.0467095
I3T074	Glutathione S-transferase, amino-terminal domain protein OS=Medicago truncatula GN=MTR_2g070130 PE=2 SV=1 - [I3T074_MEDTR]	21.92	1	6	14	219	25.2961	6.23975	0.699325	0.472645	0.733902	0.635291	0.0469436
G7L736	Defensin OS=Medicago truncatula GN=MTR_8g070770 PE=1 SV=1 - [G7L736_MEDTR]	51.32	4	4	6	76	8.33397	8.54346	0.704949	0.567169	0.805802	0.69264	0.047086
A0A072UVM3	Glutathione S-transferase OS=Medicago truncatula GN=MTR_3g450790 PE=3 SV=1 - [A0A072UVM3_MEDTR]	26.05	5	5	8	215	24.843	6.31592	0.669611	0.782406	0.849474	0.767164	0.0472297
G7IL15	Uncharacterized protein OS=Medicago truncatula GN=MTR_2g032920 PE=4 SV=2 - [G7IL15_MEDTR]	1.96	1	1	1	357	40.8084	7.50342	0.654498	0.500162	0.783244	0.645968	0.0494919
Q6UY59	L-type lectin-domain receptor kinase IV.2-like protein OS=Medicago truncatula GN=LecRK7;2 PE=2 SV=1 - [Q6UY59_MEDTR]	2.39	1	1	1	669	74.8366	8.1626	0.355962	0.73048	0.424234	0.503559	0.0498228
