# Supplementary material for: Proteomics integrated with metabolomics: analysis of the internal causes of nutrient changes in alfalfa at different growth stages
Source: BMC Plant Biol. 2018 May 4;18:78. doi: 10.1186/s12870-018-1291-8 (PMC5935980; doi:10.1186/s12870-018-1291-8)
Supplement: Supplementary file 2 — Table S2. KEGG pathways in which differentially expressed proteins are involved. (XLSX 23 kb) [file 12870_2018_1291_MOESM2_ESM.xlsx]

## Sheet: KEGG Enrichment
Table S2 KEGG pathways in which differentially expressed proteins are involved
Map_ID	Map Name	Test	TestAll	Ref	RefAll	P value	FDR	RichFactor
map05204	Chemical carcinogenesis	13	415	26	4540	8.91142e-08	5.13892e-06	0.5
map00982	Drug metabolism - cytochrome P450	13	415	26	4540	8.91142e-08	5.13892e-06	0.5
map00980	Metabolism of xenobiotics by cytochrome P450	13	415	26	4540	8.91142e-08	5.13892e-06	0.5
map01524	Platinum drug resistance	12	415	27	4540	1.41793e-06	6.13254e-05	0.444444
map00480	Glutathione metabolism	14	415	51	4540	0.000125167	0.00433078	0.27451
map00196	Photosynthesis - antenna proteins	7	415	15	4540	0.000170476	0.0049154	0.466667
map05418	Fluid shear stress and atherosclerosis	13	415	48	4540	0.000252732	0.00624609	0.270833
map04112	Cell cycle - Caulobacter	5	415	14	4540	0.00621677	0.134438	0.357143
map04212	Longevity regulating pathway - worm	6	415	20	4540	0.00718219	0.138058	0.3
map00943	Isoflavonoid biosynthesis	2	415	2	4540	0.00833743	0.144238	1
map04011	MAPK signaling pathway - yeast	4	415	11	4540	0.0134977	0.212282	0.363636
map04391	Hippo signaling pathway - fly	4	415	12	4540	0.0188123	0.260906	0.333333
map04722	Neurotrophin signaling pathway	5	415	18	4540	0.0196056	0.260906	0.277778
map05322	Systemic lupus erythematosus	5	415	19	4540	0.0246653	0.304793	0.263158
map00940	Phenylpropanoid biosynthesis	10	415	58	4540	0.0353252	0.407417	0.172414
map04390	Hippo signaling pathway	4	415	15	4540	0.0416828	0.42705	0.266667
map00261	Monobactam biosynthesis	3	415	9	4540	0.0419644	0.42705	0.333333
map05034	Alcoholism	5	415	22	4540	0.0445569	0.428241	0.227273
map04721	Synaptic vesicle cycle	5	415	23	4540	0.052825	0.480986	0.217391
map04110	Cell cycle	4	415	18	4540	0.0752743	0.651122	0.222222
map00280	Valine, leucine and isoleucine degradation	5	415	26	4540	0.0826012	0.680476	0.192308
map00053	Ascorbate and aldarate metabolism	5	415	27	4540	0.0941484	0.724817	0.185185
map00830	Retinol metabolism	2	415	6	4540	0.0976638	0.724817	0.333333
map04151	PI3K-Akt signaling pathway	5	415	28	4540	0.106472	0.724817	0.178571
map00450	Selenocompound metabolism	3	415	13	4540	0.108932	0.724817	0.230769
map05323	Rheumatoid arthritis	3	415	13	4540	0.108932	0.724817	0.230769
map00790	Folate biosynthesis	2	415	7	4540	0.128701	0.801212	0.285714
map05120	Epithelial cell signaling in Helicobacter pylori infection	3	415	14	4540	0.129676	0.801212	0.214286
map05203	Viral carcinogenesis	6	415	39	4540	0.140592	0.838706	0.153846
map04138	Autophagy - yeast	3	415	15	4540	0.151674	0.861711	0.2
map00195	Photosynthesis	9	415	67	4540	0.154411	0.861711	0.134328
map00625	Chloroalkane and chloroalkene degradation	2	415	8	4540	0.161612	0.873717	0.25
map04668	TNF signaling pathway	1	415	2	4540	0.174482	0.887805	0.5
map00100	Steroid biosynthesis	1	415	2	4540	0.174482	0.887805	0.5
map00860	Porphyrin and chlorophyll metabolism	4	415	26	4540	0.209424	0.915483	0.153846
map05110	Vibrio cholerae infection	3	415	18	4540	0.2234	0.915483	0.166667
map04145	Phagosome	5	415	37	4540	0.246171	0.915483	0.135135
map04114	Oocyte meiosis	4	415	28	4540	0.249972	0.915483	0.142857
map00626	Naphthalene degradation	1	415	3	4540	0.249976	0.915483	0.333333
map04914	Progesterone-mediated oocyte maturation	1	415	3	4540	0.249976	0.915483	0.333333
map00073	Cutin, suberine and wax biosynthesis	1	415	3	4540	0.249976	0.915483	0.333333
map00140	Steroid hormone biosynthesis	1	415	3	4540	0.249976	0.915483	0.333333
map00941	Flavonoid biosynthesis	2	415	11	4540	0.266046	0.915483	0.181818
map05152	Tuberculosis	4	415	30	4540	0.291996	0.915483	0.133333
map00520	Amino sugar and nucleotide sugar metabolism	8	415	69	4540	0.293391	0.915483	0.115942
map00350	Tyrosine metabolism	3	415	21	4540	0.300178	0.915483	0.142857
map00592	alpha-Linolenic acid metabolism	3	415	21	4540	0.300178	0.915483	0.142857
map05169	Epstein-Barr virus infection	7	415	60	4540	0.306779	0.915483	0.116667
map01220	Degradation of aromatic compounds	1	415	4	4540	0.31858	0.915483	0.25
map04659	Th17 cell differentiation	1	415	4	4540	0.31858	0.915483	0.25
map04136	Autophagy - other	1	415	4	4540	0.31858	0.915483	0.25
map00430	Taurine and hypotaurine metabolism	1	415	4	4540	0.31858	0.915483	0.25
map00270	Cysteine and methionine metabolism	6	415	51	4540	0.321483	0.915483	0.117647
map04140	Autophagy - animal	2	415	13	4540	0.336312	0.915483	0.153846
map04217	Necroptosis	5	415	42	4540	0.33785	0.915483	0.119048
map01523	Antifolate resistance	2	415	14	4540	0.370752	0.915483	0.142857
map05140	Leishmaniasis	1	415	5	4540	0.380924	0.915483	0.2
map04976	Bile secretion	1	415	5	4540	0.380924	0.915483	0.2
map03410	Base excision repair	1	415	5	4540	0.380924	0.915483	0.2
map00981	Insect hormone biosynthesis	1	415	5	4540	0.380924	0.915483	0.2
map04122	Sulfur relay system	1	415	5	4540	0.380924	0.915483	0.2
map00903	Limonene and pinene degradation	1	415	5	4540	0.380924	0.915483	0.2
map04964	Proximal tubule bicarbonate reclamation	1	415	5	4540	0.380924	0.915483	0.2
map00945	Stilbenoid, diarylheptanoid and gingerol biosynthesis	1	415	5	4540	0.380924	0.915483	0.2
map04712	Circadian rhythm - plant	1	415	5	4540	0.380924	0.915483	0.2
map05016	Huntington's disease	7	415	66	4540	0.399067	0.915483	0.106061
map05134	Legionellosis	4	415	35	4540	0.399448	0.915483	0.114286
map04213	Longevity regulating pathway - multiple species	3	415	25	4540	0.40373	0.915483	0.12
map04150	mTOR signaling pathway	2	415	15	4540	0.404456	0.915483	0.133333
map05145	Toxoplasmosis	3	415	26	4540	0.429075	0.915483	0.115385
map04621	NOD-like receptor signaling pathway	3	415	26	4540	0.429075	0.915483	0.115385
map00333	Prodigiosin biosynthesis	1	415	6	4540	0.437576	0.915483	0.166667
map04064	NF-kappa B signaling pathway	1	415	6	4540	0.437576	0.915483	0.166667
map05202	Transcriptional misregulation in cancer	1	415	6	4540	0.437576	0.915483	0.166667
map00643	Styrene degradation	1	415	6	4540	0.437576	0.915483	0.166667
map05215	Prostate cancer	1	415	6	4540	0.437576	0.915483	0.166667
map04144	Endocytosis	5	415	50	4540	0.486878	0.915483	0.1
map05146	Amoebiasis	1	415	7	4540	0.489055	0.915483	0.142857
map04620	Toll-like receptor signaling pathway	1	415	7	4540	0.489055	0.915483	0.142857
map00590	Arachidonic acid metabolism	1	415	7	4540	0.489055	0.915483	0.142857
map04940	Type I diabetes mellitus	1	415	7	4540	0.489055	0.915483	0.142857
map04068	FoxO signaling pathway	1	415	7	4540	0.489055	0.915483	0.142857
map04657	IL-17 signaling pathway	1	415	7	4540	0.489055	0.915483	0.142857
map00460	Cyanoamino acid metabolism	2	415	18	4540	0.49979	0.915483	0.111111
map00920	Sulfur metabolism	2	415	19	4540	0.529337	0.915483	0.105263
map04211	Longevity regulating pathway	1	415	8	4540	0.535832	0.915483	0.125
map04962	Vasopressin-regulated water reabsorption	1	415	8	4540	0.535832	0.915483	0.125
map04624	Toll and Imd signaling pathway	1	415	8	4540	0.535832	0.915483	0.125
map02010	ABC transporters	1	415	8	4540	0.535832	0.915483	0.125
map00750	Vitamin B6 metabolism	1	415	8	4540	0.535832	0.915483	0.125
map04139	Mitophagy - yeast	1	415	8	4540	0.535832	0.915483	0.125
map04727	GABAergic synapse	1	415	8	4540	0.535832	0.915483	0.125
map00040	Pentose and glucuronate interconversions	2	415	20	4540	0.557676	0.915483	0.1
map04540	Gap junction	1	415	9	4540	0.578337	0.915483	0.111111
map03020	RNA polymerase	1	415	9	4540	0.578337	0.915483	0.111111
map03070	Bacterial secretion system	1	415	9	4540	0.578337	0.915483	0.111111
map04961	Endocrine and other factor-regulated calcium reabsorption	1	415	10	4540	0.616957	0.915483	0.1
map04214	Apoptosis - fly	1	415	10	4540	0.616957	0.915483	0.1
map04966	Collecting duct acid secretion	1	415	10	4540	0.616957	0.915483	0.1
map00780	Biotin metabolism	1	415	10	4540	0.616957	0.915483	0.1
map04013	MAPK signaling pathway - fly	1	415	10	4540	0.616957	0.915483	0.1
map00290	Valine, leucine and isoleucine biosynthesis	1	415	10	4540	0.616957	0.915483	0.1
map04260	Cardiac muscle contraction	1	415	10	4540	0.616957	0.915483	0.1
map00630	Glyoxylate and dicarboxylate metabolism	5	415	56	4540	0.590496	0.915483	0.0892857
map05162	Measles	2	415	22	4540	0.61064	0.915483	0.0909091
map02024	Quorum sensing	2	415	22	4540	0.61064	0.915483	0.0909091
map04915	Estrogen signaling pathway	2	415	22	4540	0.61064	0.915483	0.0909091
map00410	beta-Alanine metabolism	2	415	22	4540	0.61064	0.915483	0.0909091
map00240	Pyrimidine metabolism	3	415	35	4540	0.632916	0.915483	0.0857143
map00900	Terpenoid backbone biosynthesis	2	415	23	4540	0.635254	0.915483	0.0869565
map00561	Glycerolipid metabolism	2	415	23	4540	0.635254	0.915483	0.0869565
map00513	Various types of N-glycan biosynthesis	1	415	11	4540	0.652048	0.915483	0.0909091
map00983	Drug metabolism - other enzymes	1	415	11	4540	0.652048	0.915483	0.0909091
map05133	Pertussis	1	415	11	4540	0.652048	0.915483	0.0909091
map00650	Butanoate metabolism	1	415	11	4540	0.652048	0.915483	0.0909091
map00300	Lysine biosynthesis	1	415	11	4540	0.652048	0.915483	0.0909091
map00051	Fructose and mannose metabolism	3	415	36	4540	0.6522	0.915483	0.0833333
map04723	Retrograde endocannabinoid signaling	2	415	24	4540	0.658634	0.915483	0.0833333
map00190	Oxidative phosphorylation	7	415	86	4540	0.682933	0.915483	0.0813953
map00510	N-Glycan biosynthesis	1	415	12	4540	0.683932	0.915483	0.0833333
map04918	Thyroid hormone synthesis	1	415	12	4540	0.683932	0.915483	0.0833333
map04310	Wnt signaling pathway	1	415	12	4540	0.683932	0.915483	0.0833333
map04612	Antigen processing and presentation	2	415	26	4540	0.701777	0.915483	0.0769231
map04142	Lysosome	2	415	26	4540	0.701777	0.915483	0.0769231
map00260	Glycine, serine and threonine metabolism	3	415	39	4540	0.70565	0.915483	0.0769231
map04932	Non-alcoholic fatty liver disease (NAFLD)	3	415	39	4540	0.70565	0.915483	0.0769231
map05130	Pathogenic Escherichia coli infection	1	415	13	4540	0.7129	0.915483	0.0769231
map05142	Chagas disease (American trypanosomiasis)	1	415	13	4540	0.7129	0.915483	0.0769231
map04014	Ras signaling pathway	1	415	13	4540	0.7129	0.915483	0.0769231
map01040	Biosynthesis of unsaturated fatty acids	1	415	13	4540	0.7129	0.915483	0.0769231
map00591	Linoleic acid metabolism	1	415	13	4540	0.7129	0.915483	0.0769231
map00071	Fatty acid degradation	2	415	27	4540	0.721597	0.915483	0.0740741
map05164	Influenza A	2	415	27	4540	0.721597	0.915483	0.0740741
map00680	Methane metabolism	3	415	41	4540	0.737654	0.915483	0.0731707
map00380	Tryptophan metabolism	1	415	14	4540	0.739219	0.915483	0.0714286
map00310	Lysine degradation	1	415	14	4540	0.739219	0.915483	0.0714286
map00770	Pantothenate and CoA biosynthesis	1	415	14	4540	0.739219	0.915483	0.0714286
map00340	Histidine metabolism	1	415	14	4540	0.739219	0.915483	0.0714286
map05200	Pathways in cancer	1	415	14	4540	0.739219	0.915483	0.0714286
map05010	Alzheimer's disease	4	415	54	4540	0.740853	0.915483	0.0740741
map00620	Pyruvate metabolism	5	415	67	4540	0.746293	0.915665	0.0746269
map05012	Parkinson's disease	4	415	55	4540	0.753939	0.916915	0.0727273
map04016	MAPK signaling pathway - plant	2	415	29	4540	0.757912	0.916915	0.0689655
map00562	Inositol phosphate metabolism	1	415	16	4540	0.784855	0.942916	0.0625
map00710	Carbon fixation in photosynthetic organisms	4	415	61	4540	0.821972	0.961459	0.0655738
map04010	MAPK signaling pathway	1	415	18	4540	0.82252	0.961459	0.0555556
map04070	Phosphatidylinositol signaling system	1	415	18	4540	0.82252	0.961459	0.0555556
map00910	Nitrogen metabolism	1	415	18	4540	0.82252	0.961459	0.0555556
map00250	Alanine, aspartate and glutamate metabolism	2	415	34	4540	0.831239	0.96513	0.0588235
map00230	Purine metabolism	4	415	64	4540	0.849713	0.971537	0.0625
map04141	Protein processing in endoplasmic reticulum	6	415	91	4540	0.851549	0.971537	0.0659341
map00130	Ubiquinone and other terpenoid-quinone biosynthesis	1	415	20	4540	0.853604	0.971537	0.05
map00640	Propanoate metabolism	1	415	21	4540	0.867046	0.976219	0.047619
map00500	Starch and sucrose metabolism	3	415	53	4540	0.875422	0.976219	0.0566038
map04626	Plant-pathogen interaction	2	415	39	4540	0.883942	0.976219	0.0512821
map00030	Pentose phosphate pathway	2	415	42	4540	0.907795	0.976219	0.047619
map00720	Carbon fixation pathways in prokaryotes	1	415	25	4540	0.909572	0.976219	0.04
map00330	Arginine and proline metabolism	1	415	25	4540	0.909572	0.976219	0.04
map00061	Fatty acid biosynthesis	1	415	25	4540	0.909572	0.976219	0.04
map00020	Citrate cycle (TCA cycle)	2	415	43	4540	0.91467	0.976219	0.0465116
map00360	Phenylalanine metabolism	1	415	26	4540	0.917883	0.976219	0.0384615
map04910	Insulin signaling pathway	1	415	26	4540	0.917883	0.976219	0.0384615
map00010	Glycolysis / Gluconeogenesis	4	415	75	4540	0.922198	0.976219	0.0533333
map03060	Protein export	1	415	27	4540	0.925433	0.976219	0.037037
map04146	Peroxisome	1	415	35	4540	0.965555	0.999948	0.0285714
map01210	2-Oxocarboxylic acid metabolism	1	415	37	4540	0.971609	0.999948	0.027027
map03013	RNA transport	3	415	78	4540	0.978588	0.999948	0.0384615
map01212	Fatty acid metabolism	1	415	41	4540	0.980718	0.999948	0.0243902
map01200	Carbon metabolism	9	415	179	4540	0.987051	0.999948	0.0502793
map03050	Proteasome	1	415	46	4540	0.988118	0.999948	0.0217391
map01230	Biosynthesis of amino acids	6	415	158	4540	0.997366	0.999948	0.0379747
map03040	Spliceosome	2	415	101	4540	0.999364	0.999948	0.019802
map03010	Ribosome	4	415	173	4540	0.999948	0.999948	0.0231214
