# Supplementary material for: Proteomics integrated with metabolomics: analysis of the internal causes of nutrient changes in alfalfa at different growth stages
Source: BMC Plant Biol. 2018 May 4;18:78. doi: 10.1186/s12870-018-1291-8 (PMC5935980; doi:10.1186/s12870-018-1291-8)
Supplement: Supplementary file 3 — Table S3. Proteome-metabolome data co-analysis. (XLSX 13 kb) [file 12870_2018_1291_MOESM3_ESM.xlsx]

## Sheet: Data association analysis
Table S3 Proteome-metabolome data co-analysis
ID	Name	#Cpd	Cpd
			Metabolites	Proteins（accession）
map01100	Metabolic pathways	90	L-Glutamate ,L-Glutamine,L-Ascorbic acid,L-Tryptophan,L-Phenylalanine,Uracil,Adenine,L-Malic acid,L-Asparagine,Nicotinamide,D-Mannose ,DL-lactate,Pyridoxine,2-Oxoadipic acid,Xylitol,L-Pipecolic acid,Dihydrouracil,Indole,4-Hydroxycinnamic acid,Pantothenate,4-Guanidinobutyric acid,D-Fructose	G7LBJ9,G7L7H0,Q45NI4,G7JCK0,I3SCA1,B7FJ01,G7K2X3,A0A072UGE8,G7J4Y0,G7JMT6,I3SC78,Q43791,A0A072TQ54,G7L7J9,A0A072UV41,G7KJ71,G7KXR2,G8A1F4,G7L3W1,B7FLB5,A0A072UKS2,G7IA37,G7KWW4,A0A072UR60,A0A072UTK4,A0A072UXL1,A0A072URI4,G7J8M7,A0A072TLJ0,B7FIJ3,I6QWK2,A0A072U6Q1,A0A072TNP6,G7JQM6,Q6J9X7,G7IDL5,G7I9M9,B7FJS8,G7JEF1,I3SN70,G7JAX6,G7LF25,A0A072VRX8,G7KRP2,G7IFY7,A0A072TNP2,G7L4R0,G7J6L9,G7KH99,G7JU…
map01110	Biosynthesis of secondary metabolites	50	L-Glutamate ,L-Ascorbic acid,L-Tryptophan,L-Phenylalanine,L-Malic acid,L-Asparagine,DL-lactate,L-Pipecolic acid,Indole,Tyramine,4-Hydroxycinnamic acid, Pantothenate,Traumatic Acid	G7LBJ9,Q45NI4,G7JCK0,B7FJ01,G7K2X3,G7J4Y0,G7JMT6,Q43791,G7L7J9,A0A072UV41,G7KJ71,G7KXR2,G7L3W1,B7FLB5,G7IA37,A0A072UTK4,G7J8M7,B7FIJ3,A0A072TNP6,G7JQM6,Q6J9X7,G7L4R0,G7J6L9,G7KH99,Q43555,A0A072V2G5,G7IP84,Q711Q9,Q9STA2,K11778,A0A072VHJ4,I3SAR3,A2Q3W4,I3T5H3,B7FLV1,G7IME0,G7L3I5
map01120	Microbial metabolism in diverse environments	24	L-Glutamate ,L-Glutamine,L-Ascorbic acid,L-Malic acid,DL-lactate,Pyridoxine,2-Oxoadipic acid	G7LBJ9,G7L7H0,G7K2X3,A0A072UGE8,G7J4Y0,G7JL79,G7JMT6,A0A072TQ54,G7KXR2,G7IA37,A0A072URI4,G7J8M7,A0A072TLJ0,I6QWK2,A0A072U6Q1,A0A072TNP6,G7ZV13
map01130	Biosynthesis of antibiotics	17	L-Glutamate ,L-Tryptophan,L-Phenylalanine,L-Malic acid,DL-lactate,2-Oxoadipic acid	G7LBJ9,G7JCK0,G7K2X3,G7J4Y0,G7JMT6,A0A072UV41,G7KXR2,G7IA37,A0A072TNP6,G7ZV13,G7IME0
map01200	Carbon metabolism	12	L-Glutamate , L-Malic acid	G7LBJ9,G7L7H0,G7K2X3,A0A072UGE8,G7JMT6,G7KXR2,A0A072TLJ0,I6QWK2,A0A072U6Q1,G7IME0
map01230	Biosynthesis of amino acids	12	L-Glutamate ,L-Glutamine,L-Tryptophan,L-Phenylalanine,L-Asparagine,2-Oxoadipic acid	Q45NI4,G7JCK0,G7KXR2,G7L3W1,A0A072TNP6,Q6J9X7
map00630	Glyoxylate and dicarboxylate metabolism	9	L-Glutamate ,L-Glutamine,L-Malic acid	G7LBJ9,A0A072UGE8,G7JMT6,I6QWK2,A0A072U6Q1,G7IME0
map00940	Phenylpropanoid biosynthesis	8	L-Phenylalanine,4-Hydroxycinnamic acid	B7FJ01,Q43791,G7KJ71,A0A072UTK4,G7J6L9,A0A072VHJ4
map00500	Starch and sucrose metabolism	8	D-Fructose	G8A1F4,A0A072UKS2,G7KWW4,A0A072UTK4,G7J6L9,G7JUT0,A5JTQ3
map05016	Huntington's disease	8	L-Glutamate	I3SC78,G7I9M9,G7LF25,G7IFY7,A0A072TNP2,Q8W596,G7JZX8
map00520	Amino sugar and nucleotide sugar metabolism	8	D-Mannose , D-Fructose	A0A072UKS2,A0A072UR60,G7JUT0,A5JTQ3,G7L3I5,P94084
map00620	Pyruvate metabolism	7	L-Malic acid,DL-lactate	G7LBJ9,G7L7H0,G7J4Y0,G7JMT6,A0A072TLJ0
map00240	Pyrimidine metabolism	6	L-Glutamine,Uracil,Dihydrouracil	A0A072UXL1,G7LF25,Q9SPM6
map00053	Ascorbate and aldarate metabolism	6	L-Ascorbic acid,L-Threonate	G7J4Y0,G7JNF5,G8A1F4,G7IP84
map01210	2-Oxocarboxylic acid metabolism	6	L-Glutamate ,L-Tryptophan,L-Phenylalanine,2-Oxoadipic acid	Q45NI4,G7JCK0
map00710	Carbon fixation in photosynthetic organisms	6	L-Malic acid	G7LBJ9,G7L7H0,A0A072TLJ0,I6QWK2,A0A072U6Q1
map00680	Methane metabolism	6	L-Malic acid,2-Oxoadipic acid,Tyramine	G7K2X3,A0A072UGE8,A0A072TLJ0
map04721	Synaptic vesicle cycle	6	L-Glutamate	B7FJS8,G7JEF1,G7KRP2,G7JZX8,B7FHQ2
map00010	Glycolysis / Gluconeogenesis	5	DL-lactate	G7K2X3,G7J4Y0,G7JMT6,G7IA37
map00410	beta-Alanine metabolism	5	Uracil,Dihydrouracil,Pantothenate	G7J4Y0,G7J8M7
map00250	Alanine, aspartate and glutamate metabolism	5	L-Glutamate ,L-Glutamine,L-Asparagine	B7FLB5,G7J8M7
map00480	Glutathione metabolism	5	L-Glutamate ,L-Ascorbic acid	G7LBF8,G7JNF5,G7IAX3
map00051	Fructose and mannose metabolism	5	D-Mannose ,DL-lactate	A0A072UKS2,G7IA37,G7L3I5
map00860	Porphyrin and chlorophyll metabolism	5	L-Glutamate	G8A1F4,B7FIJ3,G7JQM6,G7L4R0
map00230	Purine metabolism	5	L-Glutamine,Adenine	G7LF25,G7ZV13,Q9SPM6
map05034	Alcoholism	5	L-Glutamate	G7KWD1,G7IBM3,Q7DMP7,Q1RU62
map00350	Tyrosine metabolism	5	Tyramine,4-Hydroxycinnamic acid	G7K2X3,A0A072TQ54,A0A072URI4
map00460	Cyanoamino acid metabolism	4	L-Phenylalanine,L-Asparagine	A0A072UTK4,G7J6L9
map00380	Tryptophan metabolism	4	L-Tryptophan,2-Oxoadipic acid,Indole	G7J4Y0
map00040	Pentose and glucuronate interconversions	4	Xylitol	G7J4Y0,G8A1F4,G7KWW4
map00260	Glycine, serine and threonine metabolism	4	L-Tryptophan	G7JMT6,B7FLB5,G7IME0
map00770	Pantothenate and CoA biosynthesis	4	Uracil,Dihydrouracil,Pantothenate	G7JCK0
map04964	Proximal tubule bicarbonate reclamation	4	L-Glutamate ,L-Glutamine,L-Malic acid	G7LBJ9
map04212	Longevity regulating pathway - worm	4	Nicotinamide	A0A072URC7,Q8W596,G7JAQ0
map00592	alpha-Linolenic acid metabolism	4	Traumatic Acid	G7L7J9,Q711Q9,Q9STA2
map00910	Nitrogen metabolism	3	L-Glutamate ,L-Glutamine	G7JL79
map00330	Arginine and proline metabolism	3	L-Glutamate ,4-Guanidinobutyric acid	G7J4Y0
map00030	Pentose phosphate pathway	3	D-Ribose,	G7KXR2,G7IA37
map04727	GABAergic synapse	3	L-Glutamate ,L-Glutamine	G7J8M7
map00020	Citrate cycle (TCA cycle)	3	L-Malic acid	G7LBJ9,G7JMT6
map00360	Phenylalanine metabolism	3	L-Phenylalanine,4-Hydroxycinnamic acid	G7KJ71
map04142	Lysosome	3	D-Mannose	B7FJS8,G7KRP2
map00310	Lysine degradation	3	2-Oxoadipic acid,L-Pipecolic acid	G7J4Y0
map00340	Histidine metabolism	2	L-Glutamate	G7J4Y0
map00720	Carbon fixation pathways in prokaryotes	2	L-Malic acid	A0A072TLJ0
map00430	Taurine and hypotaurine metabolism	2	L-Glutamate	G7J8M7
map00300	Lysine biosynthesis	2	2-Oxoadipic acid	A0A072TNP6
map00650	Butanoate metabolism	2	L-Glutamate	G7J8M7
map04068	FoxO signaling pathway	2	L-Glutamate	Q8W596
map04540	Gap junction	2	L-Glutamate	G7IAN2
map00660	C5-Branched dibasic acid metabolism	2	DL-lactate	Q45NI4
map00640	Propanoate metabolism	2	L-Glutamate	G7JMT6
map00750	Vitamin B6 metabolism	2	Pyridoxine	Q45FF2
map01220	Degradation of aromatic compounds	2	4-Hydroxycinnamic acid	G7K2X3
map05200	Pathways in cancer	2	L-Malic acid	A0A072U9J1
map00130	Ubiquinone and other terpenoid-quinone biosynthesis	2	4-Hydroxycinnamic acid	A0A072V2G5
map00643	Styrene degradation	2	DL-lactate	A0A072TQ54
